# Supplementary material for: Epidemiology of scrub typhus and other rickettsial infections (2018–22) in the hyper-endemic setting of Mizoram, North-East India
Source: PLoS Negl Trop Dis. 2023 Nov 1;17(11):e0011688. doi: 10.1371/journal.pntd.0011688 (PMC10642901; doi:10.1371/journal.pntd.0011688)
Supplement: S1 File — (XLSX) [file pntd.0011688.s001.xlsx]

## Sheet: Sheet1
Sl. No.	DISTRICT	Sex	Age	Occupation	General Symptoms	Presence of Eschar	Date of Diagnosis	Tsutsugamushi/ Rapid Test	Weil Felix Test	Hospitalised or not	Remark
1	AIZAWL	M	67	FARMER	FEVER	NO	2018-01-14	REACTIVE		NO	RECOVERED
2	AIZAWL	M	77	FARMER	HEADACHE, RASH	NO	2018-01-15	REACTIVE		NO	RECOVERED
3	AIZAWL	F	7	STUDENT	FEVER	NO	2018-01-18	REACTIVE		NO	RECOVERED
4	AIZAWL	F	15	STUDENT	RASH, FEVER	NO	2018-01-15	REACTIVE		NO	RECOVERED
5	AIZAWL	F	65	FARMER	FEVER	NO	2018-01-13	REACTIVE		NO	RECOVERED
6	AIZAWL	M	60	FARMER	HEADACHE, RASH	NO	2018-01-17	REACTIVE		NO	RECOVERED
7	AIZAWL	M	9	STUDENT	FEVER	NO	2018-01-17	REACTIVE		NO	RECOVERED
8	AIZAWL	M	59	GOVT. SERVICE	FEVER	NO	2018-01-17	REACTIVE		NO	RECOVERED
9	AIZAWL	F	63	FARMER	HEADACHE, RASH	NO	2018-01-17	REACTIVE		NO	RECOVERED
10	AIZAWL	F	34	GOVT. SERVICE	RASH, FEVER	NO	2018-01-17	REACTIVE		NO	RECOVERED
11	AIZAWL	F	33	BUSINESS	FEVER	NO	2018-01-17	REACTIVE		NO	RECOVERED
12	AIZAWL	F	39	BUSINESS	FEVER, NAUSEA	NO	2018-01-17	REACTIVE		NO	RECOVERED
13	AIZAWL	M	30	GOVT. SERVICE	FEVER	NO	2018-01-17	REACTIVE		NO	RECOVERED
14	AIZAWL	F	36	FARMER	FEVER	NO	2018-01-17	REACTIVE		NO	RECOVERED
15	AIZAWL	M	41	GOVT. SERVICE	HEADACHE, FEVER	NO	2018-01-17	REACTIVE		NO	RECOVERED
16	AIZAWL	F	8	STUDENT	FEVER, RASH, CHILLS	NO	2018-01-17	REACTIVE		NO	RECOVERED
17	AIZAWL	M	30	GOVT. SERVICE	HEADACHE, COUGH	NO	2018-01-17	REACTIVE		NO	RECOVERED
18	AIZAWL	F	30	FARMER	FEVER	NO	2018-01-17	REACTIVE		NO	RECOVERED
19	AIZAWL	F	36	FARMER	NAUSEA, CHILLS	NO	2018-01-17	REACTIVE		NO	RECOVERED
20	AIZAWL	M	66	FARMER	HEADACHE, CHILLS	NO	2018-01-17	REACTIVE		NO	RECOVERED
21	AIZAWL	F	10	STUDENT	FEVER, RASH	NO	2018-01-17	REACTIVE		NO	RECOVERED
22	AIZAWL	M	4	PRE SCHOOL	VOMITING, RASH, FEVER	NO	2018-01-17	REACTIVE		NO	RECOVERED
23	AIZAWL	M	19	STUDENT	FEVER, HEADACHE, CHILLS	NO	2018-01-17	REACTIVE		NO	RECOVERED
24	AIZAWL	M	14	STUDENT	FEVER	NO	2018-01-17	REACTIVE		NO	RECOVERED
25	AIZAWL	F	23	STUDENT	RASH, HEADACHE	NO	2018-01-17	REACTIVE		NO	RECOVERED
26	AIZAWL	M	50	FARMER	CHILLS, FEVER	NO	2018-01-05	REACTIVE		NO	RECOVERED
27	AIZAWL	M	48	BUSINESS	HEADACHE, CHILLS	NO	2018-01-05	REACTIVE		NO	RECOVERED
28	AIZAWL	F	24	STUDENT	FEVER, COUGH, CHILLS	NO	2018-01-05	REACTIVE		NO	RECOVERED
29	AIZAWL	M	60	FARMER	FEVER, RASH, CHILLS	NO	2018-01-05	REACTIVE		NO	RECOVERED
30	AIZAWL	M	60	FARMER	VOMITING, RASH	NO	2018-01-16	REACTIVE		NO	RECOVERED
31	AIZAWL	M	26	FARMER	HEADACHE, RASH	NO	2018-01-16	REACTIVE		NO	RECOVERED
32	AIZAWL	F	68	FARMER	FEVER, RASH	NO	2018-01-16	REACTIVE		NO	RECOVERED
33	AIZAWL	F	55	FARMER	RASH, FEVER	NO	2018-01-18	REACTIVE		NO	RECOVERED
34	AIZAWL	M	34	FARMER	HEADACHE, CHILLS	NO	2018-01-12	REACTIVE		NO	RECOVERED
35	AIZAWL	F	35	FARMER	COUGH, FEVER, RASH	NO	2018-01-16	REACTIVE		NO	RECOVERED
36	AIZAWL	M	29	FARMER	FEVER, HEADACHE	NO	2018-01-17	REACTIVE		NO	RECOVERED
37	AIZAWL	M	30	FARMER	FEVER	NO	2018-01-22	REACTIVE		NO	RECOVERED
38	AIZAWL	F	52	FARMER	CHILLS, FEVER	NO	2018-01-22	REACTIVE		NO	RECOVERED
39	AIZAWL	F	27	BUSINESS	HEADACHE, RASH	NO	2018-01-22	REACTIVE		NO	RECOVERED
40	AIZAWL	F	33	GOVT. SERVICE	FEVER	NO	2018-01-22	REACTIVE		NO	RECOVERED
41	AIZAWL	M	44	GOVT. SERVICE	FEVER, RASH, COUGH	NO	2018-01-22	REACTIVE		NO	RECOVERED
42	AIZAWL	F	23	STUDENT	HEADACHE, RASH	NO	2018-01-22	REACTIVE		NO	RECOVERED
43	AIZAWL	M	24	STUDENT	FEVER, RASH, VOMITING	NO	2018-01-22	REACTIVE		NO	RECOVERED
44	AIZAWL	M	53	FARMER	HEADACHE, RASH	NO	2018-01-22	REACTIVE		NO	RECOVERED
45	AIZAWL	F	13	STUDENT	FEVER, VOMITING	NO	2018-01-24	REACTIVE		NO	RECOVERED
46	AIZAWL	F	43	GOVT. SERVICE	FEVER, RASH	NO	2018-01-24	REACTIVE		NO	RECOVERED
47	AIZAWL	M	57	GOVT. SERVICE	CHILLS, RASH, HEADACHE	NO	2018-01-24	REACTIVE		NO	RECOVERED
48	AIZAWL	F	32	FARMER	FEVER, HEADACHE	NO	2018-01-24	REACTIVE		NO	RECOVERED
49	AIZAWL	M	16	STUDENT	FEVER, RASH	NO	2018-01-24	REACTIVE		NO	RECOVERED
50	AIZAWL	M	63	FARMER	FEVER, RASH, CHILLS	NO	2018-01-24	REACTIVE		NO	RECOVERED
51	AIZAWL	F	67	FARMER	HEADACHE, RASH, CHILLS	NO	2018-01-24	REACTIVE		NO	RECOVERED
52	AIZAWL	M	65	FARMER	HEADACHE, FEVER, RASH	NO	2018-01-24	REACTIVE		NO	RECOVERED
53	AIZAWL	F	24	BUSINESS	FEVER, RASH, HEADACHE	NO	2018-01-24	REACTIVE		NO	RECOVERED
54	AIZAWL	M	22	STUDENT	FEVER, CHILLS, COUGH	NO	2018-01-24	REACTIVE		NO	RECOVERED
55	AIZAWL	M	24	FARMER	VOMITING, RASH	NO	2018-01-19	REACTIVE		NO	RECOVERED
56	AIZAWL	M	21	STUDENT	HEADACHE, RASH	NO	2018-01-19	REACTIVE		NO	RECOVERED
57	AIZAWL	M	55	FARMER	VOMITING, RASH	NO	2018-01-19	REACTIVE		NO	RECOVERED
58	AIZAWL	M	45	FARMER	HEADACHE, RASH, CHILLS	NO	2018-01-19	REACTIVE		NO	RECOVERED
59	AIZAWL	F	26	FARMER	FEVER, RASH, COUGH	NO	2018-01-22	REACTIVE		NO	RECOVERED
60	AIZAWL	M	57	FARMER	HEADACHE, RASH, CHILLS	NO	2018-01-22	REACTIVE		NO	RECOVERED
61	AIZAWL	M	52	FARMER	FEVER, RASH	NO	2018-01-22	REACTIVE		NO	RECOVERED
62	AIZAWL	M	50	FARMER	HEADACHE, CHILLS	NO	2018-01-22	REACTIVE		NO	RECOVERED
63	AIZAWL	F	67	FARMER	FEVER, RASH, CHILLS	NO	2018-01-22	REACTIVE		NO	RECOVERED
64	AIZAWL	F	70	FARMER	FEVER, RASH, HEADACHE	NO	2018-01-22	REACTIVE		NO	RECOVERED
65	AIZAWL	M	60	FARMER	FEVER, HEADACHE	NO	2018-01-22	REACTIVE		NO	RECOVERED
66	AIZAWL	M	64	FARMER	CHILLS, COUGH	NO	2018-01-29	REACTIVE		NO	RECOVERED
67	AIZAWL	M	18	STUDENT	HEADACHE, RASH, COUGH	NO	2018-01-28	REACTIVE		NO	RECOVERED
68	AIZAWL	M	53	FARMER	NAUSEA, CHILLS	NO	2018-01-24	REACTIVE		NO	RECOVERED
69	AIZAWL	F	91	FARMER	FEVER, RASH, HEADACHE	NO	2018-02-02	REACTIVE		NO	RECOVERED
70	AIZAWL	M	4	PRE SCHOOL	FEVER, RASH, CHILLS	NO	2018-02-03	REACTIVE		NO	RECOVERED
71	AIZAWL	M	44	GOVT. SERVICE	CHILLS, COUGH, RASH	NO	2018-02-04	REACTIVE		NO	RECOVERED
72	AIZAWL	F	62	FARMER	FEVER	NO	2018-02-04	REACTIVE		NO	RECOVERED
73	AIZAWL	F	18	STUDENT	HEADACHE, CHILLS, RASH	NO	2018-02-05	REACTIVE		NO	RECOVERED
74	AIZAWL	M	56	GOVT. SERVICE	FEVER, RASH	NO	2018-02-06	REACTIVE		NO	RECOVERED
75	AIZAWL	F	38	GOVT. SERVICE	FEVER	NO	2018-02-06	REACTIVE		NO	RECOVERED
76	AIZAWL	F	81	FARMER	HEADACHE, CHILLS	NO	2018-02-02	REACTIVE		NO	RECOVERED
77	AIZAWL	M	46	FARMER	BODYACHE	NO	2018-02-02	REACTIVE		NO	RECOVERED
78	AIZAWL	F	36	FARMER	HEADACHE, FEVER	NO	2018-02-02	REACTIVE		NO	RECOVERED
79	AIZAWL	F	47	FARMER	FEVER, RASH	NO	2018-02-02	REACTIVE		NO	RECOVERED
80	AIZAWL	M	50	FARMER	HEADACHE, RASH, CHILLS	NO	2018-02-02	REACTIVE		NO	RECOVERED
81	AIZAWL	M	50	FARMER	FEVER, RASH, VOMITING	NO	2018-02-05	REACTIVE		NO	RECOVERED
82	AIZAWL	F	50	FARMER	FEVER, CHILLS	NO	2018-02-05	REACTIVE		NO	RECOVERED
83	AIZAWL	M	50	FARMER	HEADACHE, CHILLS	NO	2018-02-05	REACTIVE		NO	RECOVERED
84	AIZAWL	F	67	FARMER	FEVER, NAUSEA	NO	2018-02-05	REACTIVE		NO	RECOVERED
85	AIZAWL	F	58	FARMER	FEVER, CHILLS	NO	2018-02-05	REACTIVE		NO	RECOVERED
86	AIZAWL	F	42	FARMER	FEVER	NO	2018-02-05	REACTIVE		NO	RECOVERED
87	AIZAWL	M	33	FARMER	FEVER, RASH	NO	2018-02-07	REACTIVE		NO	RECOVERED
88	AIZAWL	M	54	FARMER	MENTAL CHANGE, FEVER	NO	2018-02-07	REACTIVE		NO	RECOVERED
89	AIZAWL	M	43	FARMER	FEVER	NO	2018-02-07	REACTIVE		NO	RECOVERED
90	AIZAWL	F	39	FARMER	HEADACHE	NO	2018-02-07	REACTIVE		NO	RECOVERED
91	AIZAWL	F	65	FARMER	FEVER	NO	2018-02-08	REACTIVE		NO	RECOVERED
92	AIZAWL	F	53	FARMER	FEVER, HEADACHE	NO	2018-02-08	REACTIVE		NO	RECOVERED
93	AIZAWL	M	35	FARMER	FEVER, HEADACHE	NO	2018-02-08	REACTIVE		NO	RECOVERED
94	AIZAWL	F	80	FARMER	HEADACHE	NO	2018-02-08	REACTIVE		NO	RECOVERED
95	AIZAWL	F	28	FARMER	FEVER, HEADACHE	NO	2018-02-08	REACTIVE		NO	RECOVERED
96	AIZAWL	F	30	FARMER	FEVER, HEADACHE	NO	2018-02-08	REACTIVE		NO	RECOVERED
97	AIZAWL	F	59	FARMER	FEVER, HEADACHE	NO	2018-02-08	REACTIVE		NO	RECOVERED
98	AIZAWL	F	41	FARMER	FEVER	NO	2018-02-02	REACTIVE		NO	RECOVERED
99	AIZAWL	M	32	FARMER	FEVER, HEADACHE	NO	2018-02-02	REACTIVE		NO	RECOVERED
100	AIZAWL	F	40	FARMER	FEVER, HEADACHE, CHILLS	NO	2018-02-02	REACTIVE		NO	RECOVERED
101	AIZAWL	M	37	BUSINESS	FEVER, HEADACHE	NO	2018-02-03	REACTIVE		NO	RECOVERED
102	AIZAWL	F	66	FARMER	HEADACHE	NO	2018-02-03	REACTIVE		NO	RECOVERED
103	AIZAWL	M	51	FARMER	FEVER, HEADACHE	NO	2018-02-05	REACTIVE		NO	RECOVERED
104	AIZAWL	M	6	STUDENT	FEVER, HEADACHE	NO	2018-02-03	REACTIVE		NO	RECOVERED
105	AIZAWL	M	17	STUDENT	FEVER	NO	2018-02-05	REACTIVE		NO	RECOVERED
106	AIZAWL	F	52	FARMER	FEVER, COUGH	NO	2018-02-05	REACTIVE		NO	RECOVERED
107	AIZAWL	F	24	BUSINESS	FEVER	NO	2018-02-05	REACTIVE		NO	RECOVERED
108	AIZAWL	M	25	FARMER	FEVER, HEADACHE, COUGH	NO	2018-02-07	REACTIVE		NO	RECOVERED
109	AIZAWL	F	15	STUDENT	FEVER, HEADACHE	NO	2018-02-07	REACTIVE		NO	RECOVERED
110	AIZAWL	F	36	GOVT. SERVICE	RASH, FEVER	NO	2018-02-02	REACTIVE		NO	RECOVERED
111	AIZAWL	F	33	GOVT. SERVICE	FEVER, HEADACHE	NO	2018-02-02	REACTIVE		NO	RECOVERED
112	AIZAWL	F	42	FARMER	FEVER, BODYACHE	NO	2018-02-02	REACTIVE		NO	RECOVERED
113	AIZAWL	M	67	FARMER	FEVER, CHILLS	NO	2018-02-02	REACTIVE		NO	RECOVERED
114	AIZAWL	F	66	FARMER	FEVER, RASH	NO	2018-02-02	REACTIVE		NO	RECOVERED
115	AIZAWL	F	15	STUDENT	MENTAL CHANGE, FEVER	NO	2018-02-03	REACTIVE		NO	RECOVERED
116	AIZAWL	F	28	FARMER	FEVER	NO	2018-02-03	REACTIVE		NO	RECOVERED
117	AIZAWL	F	46	FARMER	FEVER, HEADACHE	NO	2018-02-05	REACTIVE		NO	RECOVERED
118	AIZAWL	M	32	FARMER	FEVER, RASH	NO	2018-02-05	REACTIVE		NO	RECOVERED
119	AIZAWL	F	13	STUDENT	FEVER, RASH, HEADACHE	NO	2018-02-05	REACTIVE		NO	RECOVERED
120	AIZAWL	F	48	FARMER	FEVER	NO	2018-02-05	REACTIVE		NO	RECOVERED
121	AIZAWL	M	26	BUSINESS	FEVER, RASH	NO	2018-02-06	REACTIVE		NO	RECOVERED
122	AIZAWL	F	58	FARMER	FEVER, CHILLS	NO	2018-02-06	REACTIVE		NO	RECOVERED
123	AIZAWL	F	2	PRE SCHOOL	FEVER, RASH	NO	2018-02-09	REACTIVE		NO	RECOVERED
124	AIZAWL	F	42	FARMER	FEVER	NO	2018-02-09	REACTIVE		NO	RECOVERED
125	AIZAWL	F	35	FARMER	FEVER, RASH	NO	2018-02-09	REACTIVE		NO	RECOVERED
126	AIZAWL	M	8	STUDENT	FEVER, CHILLS	NO	2018-02-09	REACTIVE		NO	RECOVERED
127	AIZAWL	M	52	GOVT. SERVICE	FEVER, BODYACHE	NO	2018-02-09	REACTIVE		NO	RECOVERED
128	AIZAWL	F	45	GOVT. SERVICE	RASH, FEVER	NO	2018-02-23	REACTIVE		NO	RECOVERED
129	AIZAWL	M	23	GOVT. SERVICE	FEVER, CHILLS	NO	2018-02-23	REACTIVE		NO	RECOVERED
130	AIZAWL	M	27	GOVT. SERVICE	FEVER, HEADACHE	NO	2018-02-24	REACTIVE		NO	RECOVERED
131	AIZAWL	M	23	STUDENT	FEVER, BODYACHE	NO	2018-02-26	REACTIVE		NO	RECOVERED
132	AIZAWL	M	22	STUDENT	FEVER	NO	2018-02-26	REACTIVE		NO	RECOVERED
133	AIZAWL	M	54	GOVT. SERVICE	FEVER, RASH	NO	2018-02-28	REACTIVE		NO	RECOVERED
134	AIZAWL	M	19	STUDENT	RASH, BODYACHE	NO	2018-02-28	REACTIVE		NO	RECOVERED
135	AIZAWL	M	51	GOVT. SERVICE	FEVER, RASH	NO	2018-02-28	REACTIVE		NO	RECOVERED
136	AIZAWL	M	54	GOVT. SERVICE	FEVER, HEADACHE	NO	2018-02-28	REACTIVE		NO	RECOVERED
137	AIZAWL	F	18	STUDENT	FEVER, CHILLS	NO	2018-02-28	REACTIVE		NO	RECOVERED
138	AIZAWL	F	32	FARMER	MENTAL CHANGE, FEVER	NO	2018-03-01	REACTIVE		NO	RECOVERED
139	AIZAWL	F	28	BUSINESS	FEVER, RASH	NO	2018-03-01	REACTIVE		NO	RECOVERED
140	AIZAWL	M	70	FARMER	HEADACHE	NO	2018-03-01	REACTIVE		NO	RECOVERED
141	AIZAWL	F	18	STUDENT	FEVER, CHILLS	NO	2018-03-01	REACTIVE		NO	RECOVERED
142	AIZAWL	F	59	FARMER	FEVER, RASH	NO	2018-03-01	REACTIVE		NO	RECOVERED
143	AIZAWL	F	55	FARMER	FEVER, BODYACHE	NO	2018-02-26	REACTIVE		NO	RECOVERED
144	AIZAWL	M	50	FARMER	FEVER, MENTAL CHANGE	NO	2018-02-26	REACTIVE		NO	RECOVERED
145	AIZAWL	F	45	FARMER	FEVER, RASH	NO	2018-02-26	REACTIVE		NO	RECOVERED
146	AIZAWL	F	2	PRE SCHOOL	FEVER, CHILLS	NO	2018-02-27	REACTIVE		NO	RECOVERED
147	AIZAWL	M	63	FARMER	FEVER, HEADACHE	NO	2018-02-27	REACTIVE		NO	RECOVERED
148	AIZAWL	F	12	STUDENT	FEVER, CHILLS	NO	2018-02-26	REACTIVE		NO	RECOVERED
149	AIZAWL	M	62	FARMER	FEVER, RASH	NO	2018-02-23	REACTIVE		NO	RECOVERED
150	AIZAWL	M	50	FARMER	FEVER, MENTAL CHANGE	NO	2018-02-23	REACTIVE		NO	RECOVERED
151	AIZAWL	M	40	FARMER	FEVER, RASH	NO	2018-02-28	REACTIVE		NO	RECOVERED
152	AIZAWL	F	56	FARMER	FEVER, HEADACHE	NO	2018-08-23	REACTIVE		NO	RECOVERED
153	AIZAWL	F	35	GOVT. SERVICE	FEVER	NO	2018-02-24	REACTIVE		NO	RECOVERED
154	AIZAWL	M	31	BUSINESS	FEVER, RASH	NO	2018-02-25	REACTIVE		NO	RECOVERED
155	AIZAWL	F	70	FARMER	FEVER, CHILLS	NO	2018-02-27	REACTIVE		NO	RECOVERED
156	AIZAWL	F	1	PRE SCHOOL	FEVER, RASH	NO	2018-02-27	REACTIVE		NO	RECOVERED
157	AIZAWL	F	26	GOVT. SERVICE	FEVER, HEADACHE	NO	2018-02-28	REACTIVE		NO	RECOVERED
158	AIZAWL	M	4	PRE SCHOOL	FEVER, RASH	NO	2018-02-28	REACTIVE		NO	RECOVERED
159	AIZAWL	F	32	FARMER	FEVER, MENTAL CHANGE	NO	2018-02-28	REACTIVE		NO	RECOVERED
160	AIZAWL	M	40	GOVT. SERVICE	FEVER, RASH	NO	2018-02-28	REACTIVE		NO	RECOVERED
161	AIZAWL	F	44	FARMER	FEVER, CHILLS	NO	2018-02-28	REACTIVE		NO	RECOVERED
162	AIZAWL	F	32	GOVT. SERVICE	FEVER	NO	2018-03-01	REACTIVE		NO	RECOVERED
163	AIZAWL	F	28	BUSINESS	HEADACHE	NO	2018-03-01	REACTIVE		NO	RECOVERED
164	AIZAWL	M	70	FARMER	RASH, CHILLS, BODYACHE	NO	2018-03-01	REACTIVE		NO	RECOVERED
165	AIZAWL	F	18	STUDENT	RASH, FEVER	NO	2018-03-01	REACTIVE		NO	RECOVERED
166	AIZAWL	F	59	FARMER	FEVER, RASH, CHILLS	NO	2018-03-01	REACTIVE		NO	RECOVERED
167	AIZAWL	F	33	FARMER	FEVER, NAUSEA	NO	2018-03-03	REACTIVE		NO	RECOVERED
168	AIZAWL	M	34	FARMER	FEVER	NO	2018-03-03	REACTIVE		NO	RECOVERED
169	AIZAWL	F	37	BUSINESS	FEVER	NO	2018-03-03	REACTIVE		NO	RECOVERED
170	AIZAWL	F	47	GOVT. SERVICE	HEADACHE, FEVER	NO	2018-03-03	REACTIVE		NO	RECOVERED
171	AIZAWL	F	65	FARMER	FEVER, RASH, CHILLS	NO	2018-03-05	REACTIVE		NO	RECOVERED
172	AIZAWL	M	45	FARMER	HEADACHE, COUGH	NO	2018-03-05	REACTIVE		NO	RECOVERED
173	AIZAWL	M	55	FARMER	FEVER	NO	2018-03-05	REACTIVE		NO	RECOVERED
174	AIZAWL	M	57	GOVT. SERVICE	NAUSEA, CHILLS	NO	2018-03-05	REACTIVE		NO	RECOVERED
175	AIZAWL	F	32	BUSINESS	HEADACHE, CHILLS	NO	2018-03-05	REACTIVE		NO	RECOVERED
176	AIZAWL	F	64	FARMER	FEVER, RASH	NO	2018-03-05	REACTIVE		NO	RECOVERED
177	AIZAWL	M	8	STUDENT	VOMITING, RASH, FEVER	NO	2018-03-05	REACTIVE		NO	RECOVERED
178	AIZAWL	F	32	FARMER	FEVER, HEADACHE, CHILLS	NO	2018-03-05	REACTIVE		NO	RECOVERED
179	AIZAWL	F	70	FARMER	FEVER	NO	2018-03-05	REACTIVE		NO	RECOVERED
180	AIZAWL	F	37	FARMER	RASH, HEADACHE	NO	2018-03-06	REACTIVE		NO	RECOVERED
181	AIZAWL	F	50	FARMER	CHILLS, FEVER	NO	2018-03-06	REACTIVE		NO	RECOVERED
182	AIZAWL	F	42	FARMER	HEADACHE, CHILLS	NO	2018-03-06	REACTIVE		NO	RECOVERED
183	AIZAWL	F	39	FARMER	FEVER, COUGH, CHILLS	NO	2018-03-06	REACTIVE		NO	RECOVERED
184	AIZAWL	M	42	GOVT. SERVICE	FEVER, RASH, CHILLS	NO	2018-03-06	REACTIVE		NO	RECOVERED
185	AIZAWL	F	40	FARMER	VOMITING, RASH	NO	2018-03-06	REACTIVE		NO	RECOVERED
186	AIZAWL	F	39	FARMER	HEADACHE, RASH	NO	2018-03-06	REACTIVE		NO	RECOVERED
187	AIZAWL	M	67	FARMER	FEVER, RASH	NO	2018-03-12	REACTIVE		NO	RECOVERED
188	AIZAWL	F	49	FARMER	RASH, FEVER	NO	2018-03-12	REACTIVE		NO	RECOVERED
189	AIZAWL	F	72	FARMER	HEADACHE, CHILLS	NO	2018-03-12	REACTIVE		NO	RECOVERED
190	AIZAWL	M	35	GOVT. SERVICE	COUGH, FEVER, RASH	NO	2018-03-12	REACTIVE		NO	RECOVERED
191	AIZAWL	F	39	FARMER	FEVER, HEADACHE	NO	2018-03-12	REACTIVE		NO	RECOVERED
192	AIZAWL	F	38	FARMER	FEVER	NO	2018-03-12	REACTIVE		NO	RECOVERED
193	AIZAWL	F	64	FARMER	CHILLS, FEVER	NO	2018-03-12	REACTIVE		NO	RECOVERED
194	AIZAWL	F	27	FARMER	HEADACHE, RASH	NO	2018-03-12	REACTIVE		NO	RECOVERED
195	AIZAWL	M	11	STUDENT	FEVER	NO	2018-03-12	REACTIVE		NO	RECOVERED
196	AIZAWL	F	54	FARMER	FEVER, RASH, COUGH	NO	2018-03-12	REACTIVE		NO	RECOVERED
197	AIZAWL	F	64	FARMER	HEADACHE, RASH	NO	2018-03-19	REACTIVE		NO	RECOVERED
198	AIZAWL	F	52	FARMER	FEVER, RASH, VOMITING	NO	2018-03-19	REACTIVE		NO	RECOVERED
199	AIZAWL	M	15	STUDENT	HEADACHE, RASH	NO	2018-03-19	REACTIVE		NO	RECOVERED
200	AIZAWL	F	33	FARMER	FEVER, VOMITING	NO	2018-03-19	REACTIVE		NO	RECOVERED
201	AIZAWL	M	70	FARMER	FEVER, RASH	NO	2018-03-19	REACTIVE		NO	RECOVERED
202	AIZAWL	F	19	STUDENT	CHILLS, RASH, HEADACHE	NO	2018-03-19	REACTIVE		NO	RECOVERED
203	AIZAWL	F	51	GOVT. SERVICE	FEVER, HEADACHE	NO	2018-03-19	REACTIVE		NO	RECOVERED
204	AIZAWL	F	35	BUSINESS	FEVER, RASH	NO	2018-03-19	REACTIVE		NO	RECOVERED
205	AIZAWL	F	33	BUSINESS	FEVER, RASH, CHILLS	NO	2018-03-19	REACTIVE		NO	RECOVERED
206	AIZAWL	M	61	FARMER	HEADACHE, RASH, CHILLS	NO	2018-03-19	REACTIVE		NO	RECOVERED
207	AIZAWL	M	71	FARMER	HEADACHE, FEVER, RASH	NO	2018-03-19	REACTIVE		NO	RECOVERED
208	AIZAWL	F	55	FARMER	FEVER, RASH, HEADACHE	NO	2018-03-19	REACTIVE		NO	RECOVERED
209	AIZAWL	F	60	FARMER	FEVER, CHILLS, COUGH	NO	2018-03-19	REACTIVE		NO	RECOVERED
210	AIZAWL	F	52	FARMER	VOMITING, RASH	NO	2018-03-19	REACTIVE		NO	RECOVERED
211	AIZAWL	F	40	FARMER	HEADACHE, RASH	NO	2018-03-20	REACTIVE		NO	RECOVERED
212	AIZAWL	F	85	FARMER	VOMITING, RASH	NO	2018-03-20	REACTIVE		NO	RECOVERED
213	AIZAWL	F	54	FARMER	HEADACHE, RASH, CHILLS	NO	2018-03-20	REACTIVE		NO	RECOVERED
214	AIZAWL	F	11	STUDENT	FEVER, RASH, COUGH	NO	2018-03-20	REACTIVE		NO	RECOVERED
215	AIZAWL	F	28	BUSINESS	HEADACHE, RASH, CHILLS	NO	2018-03-20	REACTIVE		NO	RECOVERED
216	AIZAWL	F	34	BUSINESS	FEVER, RASH	NO	2018-03-20	REACTIVE		NO	RECOVERED
217	AIZAWL	F	39	FARMER	HEADACHE, CHILLS	NO	2018-03-20	REACTIVE		NO	RECOVERED
218	AIZAWL	F	72	FARMER	FEVER, RASH, CHILLS	NO	2018-03-20	REACTIVE		NO	RECOVERED
219	AIZAWL	F	33	BUSINESS	FEVER, RASH, HEADACHE	NO	2018-03-20	REACTIVE		NO	RECOVERED
220	AIZAWL	F	6	STUDENT	FEVER, HEADACHE	NO	2018-03-20	REACTIVE		NO	RECOVERED
221	AIZAWL	F	58	GOVT. SERVICE	CHILLS, COUGH	NO	2018-03-20	REACTIVE		NO	RECOVERED
222	AIZAWL	M	58	FARMER	HEADACHE, RASH, COUGH	NO	2018-06-04	REACTIVE		NO	RECOVERED
223	AIZAWL	F	11	STUDENT	NAUSEA, CHILLS	NO	2018-07-12	REACTIVE		NO	RECOVERED
224	AIZAWL	M	45	FARMER	FEVER, RASH, HEADACHE	NO	2018-07-22	REACTIVE		NO	RECOVERED
225	AIZAWL	F	52	FARMER	FEVER, RASH, CHILLS	NO	2018-07-13	REACTIVE		NO	RECOVERED
226	AIZAWL	M	13	STUDENT	CHILLS, COUGH, RASH	NO	2018-07-13	REACTIVE		NO	RECOVERED
227	AIZAWL	M	64	FARMER	FEVER	NO	2018-07-16	REACTIVE		NO	RECOVERED
228	AIZAWL	F	75	FARMER	HEADACHE, CHILLS, RASH	NO	2018-07-16	REACTIVE		NO	RECOVERED
229	AIZAWL	F	62	FARMER	FEVER, RASH	NO	2018-07-16	REACTIVE		NO	RECOVERED
230	AIZAWL	M	58	FARMER	FEVER	NO	2018-07-13	REACTIVE		NO	RECOVERED
231	AIZAWL	M	33	FARMER	HEADACHE, CHILLS	NO	2018-07-16	REACTIVE		NO	RECOVERED
232	AIZAWL	M	65	FARMER	BODYACHE	NO	2018-07-13	REACTIVE		NO	RECOVERED
233	AIZAWL	F	52	FARMER	HEADACHE, FEVER	NO	2018-07-17	REACTIVE		NO	RECOVERED
234	AIZAWL	F	4	PRE SCHOOL	FEVER, RASH	NO	2018-07-13	REACTIVE		NO	RECOVERED
235	AIZAWL	F	70	FARMER	HEADACHE, RASH, CHILLS	NO	2018-07-13	REACTIVE		NO	RECOVERED
236	AIZAWL	M	35	FARMER	FEVER, RASH, VOMITING	NO	2018-07-18	REACTIVE		NO	RECOVERED
237	AIZAWL	M	50	FARMER	FEVER, CHILLS	NO	2018-07-18	REACTIVE		NO	RECOVERED
238	AIZAWL	M	56	FARMER	HEADACHE, CHILLS	NO	2018-07-18	REACTIVE		NO	RECOVERED
239	AIZAWL	M	49	FARMER	FEVER, NAUSEA	NO	2018-07-18	REACTIVE		NO	RECOVERED
240	AIZAWL	F	54	FARMER	FEVER, CHILLS	NO	2018-07-19	REACTIVE		NO	RECOVERED
241	AIZAWL	M	4	PRE SCHOOL	FEVER	NO	2018-07-20	REACTIVE		NO	RECOVERED
242	AIZAWL	F	50	FARMER	FEVER, RASH	NO	2018-07-21	REACTIVE		NO	RECOVERED
243	AIZAWL	F	52	FARMER	MENTAL CHANGE, FEVER	NO	2021-07-19	REACTIVE		NO	RECOVERED
244	AIZAWL	M	47	FARMER	FEVER	NO	2018-07-18	REACTIVE		NO	RECOVERED
245	AIZAWL	M	16	STUDENT	HEADACHE	NO	2018-07-18	REACTIVE		NO	RECOVERED
246	AIZAWL	F	50	BUSINESS	FEVER	NO	2018-07-13	REACTIVE		NO	RECOVERED
247	AIZAWL	F	62	FARMER	FEVER, HEADACHE	NO	2018-07-17	REACTIVE		NO	RECOVERED
248	AIZAWL	M	61	FARMER	FEVER, HEADACHE	NO	2018-07-13	REACTIVE		NO	RECOVERED
249	AIZAWL	M	8	STUDENT	HEADACHE	NO	2018-07-14	REACTIVE		NO	RECOVERED
250	AIZAWL	M	7	STUDENT	FEVER, HEADACHE	NO	2018-07-15	REACTIVE		NO	RECOVERED
251	AIZAWL	M	52	GOVT. SERVICE	FEVER, HEADACHE	NO	2018-07-16	REACTIVE		NO	RECOVERED
252	AIZAWL	F	11	STUDENT	FEVER, HEADACHE	NO	2018-07-11	REACTIVE		NO	RECOVERED
253	AIZAWL	F	65	FARMER	FEVER	NO	2018-07-16	REACTIVE		NO	RECOVERED
254	AIZAWL	F	53	FARMER	FEVER, HEADACHE	NO	2018-07-16	REACTIVE		NO	RECOVERED
255	AIZAWL	F	53	FARMER	FEVER, HEADACHE, CHILLS	NO	2018-07-16	REACTIVE		NO	RECOVERED
256	AIZAWL	F	44	FARMER	FEVER, HEADACHE	NO	2018-07-16	REACTIVE		NO	RECOVERED
257	AIZAWL	M	8	STUDENT	HEADACHE	NO	2018-07-16	REACTIVE		NO	RECOVERED
258	AIZAWL	F	11	STUDENT	FEVER, HEADACHE	NO	2018-07-16	REACTIVE		NO	RECOVERED
259	AIZAWL	M	38	GOVT. SERVICE	FEVER, HEADACHE	NO	2018-07-16	REACTIVE		NO	RECOVERED
260	AIZAWL	F	58	FARMER	FEVER	NO	2018-07-16	REACTIVE		NO	RECOVERED
261	AIZAWL	M	33	FARMER	FEVER, COUGH	NO	2018-07-16	REACTIVE		NO	RECOVERED
262	AIZAWL	F	58	FARMER	FEVER	NO	2018-07-16	REACTIVE		NO	RECOVERED
263	AIZAWL	F	41	GOVT. SERVICE	FEVER, HEADACHE, COUGH	NO	2018-07-16	REACTIVE		NO	RECOVERED
264	AIZAWL	M	19	STUDENT	FEVER, HEADACHE	NO	2018-07-16	REACTIVE		NO	RECOVERED
265	AIZAWL	F	52	FARMER	RASH, FEVER	NO	2018-07-16	REACTIVE		NO	RECOVERED
266	AIZAWL	F	64	FARMER	FEVER, HEADACHE	NO	2018-07-16	REACTIVE		NO	RECOVERED
267	AIZAWL	F	57	FARMER	FEVER, BODYACHE	NO	2018-07-16	REACTIVE		NO	RECOVERED
268	AIZAWL	F	42	FARMER	FEVER, CHILLS	NO	2018-07-16	REACTIVE		NO	RECOVERED
269	AIZAWL	F	70	FARMER	FEVER, RASH	NO	2018-07-16	REACTIVE		NO	RECOVERED
270	AIZAWL	F	11	STUDENT	MENTAL CHANGE, FEVER	NO	2018-07-17	REACTIVE		NO	RECOVERED
271	AIZAWL	F	60	FARMER	FEVER	NO	2018-07-17	REACTIVE		NO	RECOVERED
272	KHAWZAWL	M	30	GOVT. SERVICE	FEVER, HEADACHE	NO	2018-07-17	REACTIVE		NO	RECOVERED
273	AIZAWL	M	19	STUDENT	FEVER, RASH	NO	2018-07-18	REACTIVE		NO	RECOVERED
274	AIZAWL	M	21	STUDENT	FEVER, RASH, HEADACHE	NO	2018-07-20	REACTIVE		NO	RECOVERED
275	AIZAWL	F	69	FARMER	FEVER	NO	2018-07-20	REACTIVE		NO	RECOVERED
276	AIZAWL	F	44	FARMER	FEVER, RASH	NO	2018-07-20	REACTIVE		NO	RECOVERED
277	AIZAWL	F	19	STUDENT	FEVER, CHILLS	NO	2018-07-20	REACTIVE		NO	RECOVERED
278	AIZAWL	F	30	GOVT. SERVICE	FEVER, RASH	NO	2018-07-20	REACTIVE		NO	RECOVERED
279	AIZAWL	F	44	FARMER	FEVER	NO	2018-07-20	REACTIVE		NO	RECOVERED
280	AIZAWL	M	47	FARMER	FEVER, RASH	NO	2018-07-23	REACTIVE		NO	RECOVERED
281	AIZAWL	F	42	FARMER	FEVER, CHILLS	NO	2018-07-23	REACTIVE		NO	RECOVERED
282	AIZAWL	M	12	STUDENT	FEVER, BODYACHE	NO	2018-07-23	REACTIVE		NO	RECOVERED
283	AIZAWL	F	23	GOVT. SERVICE	RASH, FEVER	NO	2018-07-23	REACTIVE		NO	RECOVERED
284	AIZAWL	F	23	BUSINESS	FEVER, CHILLS	NO	2018-07-23	REACTIVE		NO	RECOVERED
285	AIZAWL	M	60	FARMER	FEVER, HEADACHE	NO	2018-07-23	REACTIVE		NO	RECOVERED
286	AIZAWL	F	32	FARMER	FEVER, BODYACHE	NO	2018-07-23	REACTIVE		NO	RECOVERED
287	AIZAWL	F	25	FARMER	FEVER	NO	2018-07-23	REACTIVE		NO	RECOVERED
288	AIZAWL	F	27	FARMER	FEVER, RASH	NO	2018-07-23	REACTIVE		NO	RECOVERED
289	AIZAWL	F	29	FARMER	RASH, BODYACHE	NO	2018-07-23	REACTIVE		NO	RECOVERED
290	AIZAWL	M	40	FARMER	FEVER, RASH	NO	2018-07-23	REACTIVE		NO	RECOVERED
291	AIZAWL	F	56	FARMER	FEVER, HEADACHE	NO	2018-07-23	REACTIVE		NO	RECOVERED
292	AIZAWL	M	42	FARMER	FEVER, CHILLS	NO	2018-07-23	REACTIVE		NO	RECOVERED
293	AIZAWL	F	70	FARMER	MENTAL CHANGE, FEVER	NO	2018-07-23	REACTIVE		NO	RECOVERED
294	AIZAWL	M	68	FARMER	FEVER, RASH	NO	2018-07-23	REACTIVE		NO	RECOVERED
295	AIZAWL	M	60	FARMER	HEADACHE	NO	2018-07-23	REACTIVE		NO	RECOVERED
296	AIZAWL	M	63	FARMER	FEVER, CHILLS	NO	2018-07-23	REACTIVE		NO	RECOVERED
297	AIZAWL	F	60	FARMER	FEVER, RASH	NO	2018-07-23	REACTIVE		NO	RECOVERED
298	AIZAWL	F	7	STUDENT	FEVER, BODYACHE	NO	2018-07-23	REACTIVE		NO	RECOVERED
299	AIZAWL	F	60	FARMER	FEVER, MENTAL CHANGE	NO	2018-07-23	REACTIVE		NO	RECOVERED
300	AIZAWL	M	69	FARMER	FEVER, RASH	NO	2018-07-23	REACTIVE		NO	RECOVERED
301	AIZAWL	F	56	FARMER	FEVER, CHILLS	NO	2018-07-23	REACTIVE		NO	RECOVERED
302	AIZAWL	F	58	FARMER	FEVER, HEADACHE	NO	2018-07-23	REACTIVE		NO	RECOVERED
303	AIZAWL	F	25	FARMER	FEVER, CHILLS	NO	2018-07-23	REACTIVE		NO	RECOVERED
304	AIZAWL	F	62	FARMER	FEVER, RASH	NO	2018-07-23	REACTIVE		NO	RECOVERED
305	AIZAWL	F	37	FARMER	FEVER, MENTAL CHANGE	NO	2018-07-23	REACTIVE		NO	RECOVERED
306	AIZAWL	F	66	FARMER	FEVER, RASH	NO	2018-07-23	REACTIVE		NO	RECOVERED
307	AIZAWL	M	35	FARMER	FEVER, HEADACHE	NO	2018-07-23	REACTIVE		NO	RECOVERED
308	AIZAWL	M	48	FARMER	FEVER	NO	2018-07-23	REACTIVE		NO	RECOVERED
309	AIZAWL	M	55	CONSTRUCTION WORKER	FEVER, RASH	NO	2018-07-23	REACTIVE		NO	RECOVERED
310	AIZAWL	M	30	BUSINESS	FEVER, CHILLS	NO	2018-07-23	REACTIVE		NO	RECOVERED
311	AIZAWL	F	53	FARMER	FEVER, RASH	NO	2018-07-23	REACTIVE		NO	RECOVERED
312	AIZAWL	F	56	FARMER	FEVER, HEADACHE	NO	2018-07-23	REACTIVE		NO	RECOVERED
313	AIZAWL	F	55	FARMER	FEVER, RASH	NO	2018-07-23	REACTIVE		NO	RECOVERED
314	AIZAWL	F	25	FARMER	FEVER, MENTAL CHANGE	NO	2018-07-23	REACTIVE		NO	RECOVERED
315	AIZAWL	F	62	FARMER	FEVER, RASH	NO	2018-07-23	REACTIVE		NO	RECOVERED
316	AIZAWL	F	55	FARMER	FEVER, CHILLS	NO	2018-07-23	REACTIVE		NO	RECOVERED
317	AIZAWL	F	16	STUDENT	FEVER	NO	2018-07-23	REACTIVE		NO	RECOVERED
318	AIZAWL	M	35	FARMER	HEADACHE	NO	2018-07-23	REACTIVE		NO	RECOVERED
319	AIZAWL	M	45	FARMER	RASH, CHILLS, BODYACHE	NO	2018-07-23	REACTIVE		NO	RECOVERED
320	AIZAWL	M	39	BUSINESS	RASH, FEVER	NO	2018-07-23	REACTIVE		NO	RECOVERED
321	AIZAWL	F	38	FARMER	FEVER, RASH, CHILLS	NO	2018-07-23	REACTIVE		NO	RECOVERED
322	AIZAWL	F	28	FARMER	FEVER	NO	2018-07-23	REACTIVE		NO	RECOVERED
323	AIZAWL	F	30	FARMER	FEVER	NO	2018-07-23	REACTIVE		NO	RECOVERED
324	AIZAWL	M	6	STUDENT	FEVER	NO	2018-07-23	REACTIVE		NO	RECOVERED
325	AIZAWL	F	40	GOVT. SERVICE	FEVER, NAUSEA	NO	2018-07-23	REACTIVE		NO	RECOVERED
326	AIZAWL	M	38	FARMER	FEVER	NO	2018-07-23	REACTIVE		NO	RECOVERED
327	AIZAWL	M	15	STUDENT	FEVER	NO	2018-07-23	REACTIVE		NO	RECOVERED
328	AIZAWL	M	34	BUSINESS	HEADACHE, FEVER	NO	2018-07-23	REACTIVE		NO	RECOVERED
329	AIZAWL	M	55	FARMER	FEVER, RASH, CHILLS	NO	2018-07-23	REACTIVE		NO	RECOVERED
330	AIZAWL	F	32	FARMER	HEADACHE, COUGH	NO	2018-07-23	REACTIVE		NO	RECOVERED
331	AIZAWL	M	39	FARMER	FEVER	NO	2018-07-23	REACTIVE		NO	RECOVERED
332	AIZAWL	M	43	FARMER	NAUSEA, CHILLS	NO	2018-07-23	REACTIVE		NO	RECOVERED
333	AIZAWL	M	45	FARMER	HEADACHE, CHILLS	NO	2018-07-23	REACTIVE		NO	RECOVERED
334	AIZAWL	F	70	FARMER	FEVER, RASH	NO	2018-07-23	REACTIVE		NO	RECOVERED
335	AIZAWL	M	40	FARMER	VOMITING, RASH, FEVER	NO	2018-07-23	REACTIVE		NO	RECOVERED
336	AIZAWL	M	56	FARMER	FEVER, HEADACHE, CHILLS	NO	2018-07-25	REACTIVE		NO	RECOVERED
337	AIZAWL	M	28	FARMER	FEVER	NO	2018-07-25	REACTIVE		NO	RECOVERED
338	AIZAWL	M	50	FARMER	RASH, HEADACHE	NO	2018-07-25	REACTIVE		NO	RECOVERED
339	AIZAWL	M	23	GOVT. SERVICE	CHILLS, FEVER	NO	2018-07-25	REACTIVE		NO	RECOVERED
340	AIZAWL	M	34	FARMER	HEADACHE, CHILLS	NO	2018-07-25	REACTIVE		NO	RECOVERED
341	AIZAWL	F	30	FARMER	FEVER, COUGH, CHILLS	NO	2018-07-25	REACTIVE		NO	RECOVERED
342	AIZAWL	F	65	FARMER	FEVER, RASH, CHILLS	NO	2018-07-25	REACTIVE		NO	RECOVERED
343	AIZAWL	M	25	FARMER	VOMITING, RASH	NO	2018-07-25	REACTIVE		NO	RECOVERED
344	AIZAWL	F	29	FARMER	HEADACHE, RASH	NO	2018-07-25	REACTIVE		NO	RECOVERED
345	AIZAWL	M	41	FARMER	FEVER, RASH	NO	2018-07-25	REACTIVE		NO	RECOVERED
346	AIZAWL	M	46	FARMER	RASH, FEVER	NO	2018-07-25	REACTIVE		NO	RECOVERED
347	AIZAWL	F	52	FARMER	HEADACHE, CHILLS	NO	2018-07-25	REACTIVE		NO	RECOVERED
348	AIZAWL	M	8	STUDENT	COUGH, FEVER, RASH	NO	2018-07-26	REACTIVE		NO	RECOVERED
349	AIZAWL	M	38	FARMER	FEVER, HEADACHE	NO	2018-07-26	REACTIVE		NO	RECOVERED
350	AIZAWL	M	66	FARMER	FEVER	NO	2018-07-26	REACTIVE		NO	RECOVERED
351	AIZAWL	M	50	FARMER	CHILLS, FEVER	NO	2018-07-26	REACTIVE		NO	RECOVERED
352	AIZAWL	F	29	FARMER	HEADACHE, RASH	NO	2018-07-26	REACTIVE		NO	RECOVERED
353	AIZAWL	F	56	BUSINESS	FEVER	NO	2018-07-26	REACTIVE		NO	RECOVERED
354	AIZAWL	M	50	CONSTRUCTION WORKER	FEVER, RASH, COUGH	NO	2018-07-26	REACTIVE		NO	RECOVERED
355	AIZAWL	F	82	FARMER	HEADACHE, RASH	NO	2018-07-26	REACTIVE		NO	RECOVERED
356	AIZAWL	F	65	FARMER	FEVER, RASH, VOMITING	NO	2018-07-26	REACTIVE		NO	RECOVERED
357	AIZAWL	F	42	FARMER	HEADACHE, RASH	NO	2018-07-26	REACTIVE		NO	RECOVERED
358	AIZAWL	F	57	FARMER	FEVER, VOMITING	NO	2018-07-24	REACTIVE		NO	RECOVERED
359	AIZAWL	F	63	FARMER	FEVER, RASH	NO	2018-07-24	REACTIVE		NO	RECOVERED
360	AIZAWL	F	70	FARMER	CHILLS, RASH, HEADACHE	NO	2018-07-24	REACTIVE		NO	RECOVERED
361	AIZAWL	F	56	FARMER	FEVER, HEADACHE	NO	2018-07-24	REACTIVE		NO	RECOVERED
362	AIZAWL	M	14	STUDENT	FEVER, RASH	NO	2018-07-24	REACTIVE		NO	RECOVERED
363	AIZAWL	F	54	GOVT. SERVICE	FEVER, RASH, CHILLS	NO	2018-07-25	REACTIVE		NO	RECOVERED
364	AIZAWL	M	45	FARMER	HEADACHE, RASH, CHILLS	NO	2018-07-25	REACTIVE		NO	RECOVERED
365	AIZAWL	M	28	FARMER	HEADACHE, FEVER, RASH	NO	2018-07-26	REACTIVE		NO	RECOVERED
366	AIZAWL	F	30	FARMER	FEVER, RASH, HEADACHE	NO	2018-07-24	REACTIVE		NO	RECOVERED
367	AIZAWL	F	6	STUDENT	FEVER, CHILLS, COUGH	NO	2018-07-26	REACTIVE		NO	RECOVERED
368	AIZAWL	F	43	GOVT. SERVICE	VOMITING, RASH	NO	2018-07-26	REACTIVE		NO	RECOVERED
369	AIZAWL	F	31	GOVT. SERVICE	HEADACHE, RASH	NO	2018-07-23	REACTIVE		NO	RECOVERED
370	AIZAWL	F	4	PRE SCHOOL	VOMITING, RASH	NO	2018-07-22	REACTIVE		NO	RECOVERED
371	AIZAWL	M	29	BUSINESS	HEADACHE, RASH, CHILLS	NO	2018-07-20	REACTIVE		NO	RECOVERED
372	AIZAWL	F	38	FARMER	FEVER, RASH, COUGH	NO	2018-07-22	REACTIVE		NO	RECOVERED
373	AIZAWL	M	23	STUDENT	HEADACHE, RASH, CHILLS	NO	2018-07-24	REACTIVE		NO	RECOVERED
374	AIZAWL	M	38	FARMER	FEVER, RASH	NO	2018-07-26	REACTIVE		NO	RECOVERED
375	AIZAWL	M	73	FARMER	HEADACHE, CHILLS	NO	2018-07-30	REACTIVE		NO	RECOVERED
376	AIZAWL	F	54	FARMER	FEVER, RASH, CHILLS	NO	2018-07-30	REACTIVE		NO	RECOVERED
377	AIZAWL	F	36	FARMER	FEVER, RASH, HEADACHE	NO	2018-07-30	REACTIVE		NO	RECOVERED
378	AIZAWL	M	29	BUSINESS	FEVER, HEADACHE	NO	2018-07-30	REACTIVE		NO	RECOVERED
379	AIZAWL	F	48	FARMER	CHILLS, COUGH	NO	2018-07-30	REACTIVE		NO	RECOVERED
380	AIZAWL	M	72	FARMER	HEADACHE, RASH, COUGH	NO	2018-07-31	REACTIVE		NO	RECOVERED
381	AIZAWL	M	38	FARMER	NAUSEA, CHILLS	NO	2018-07-31	REACTIVE		NO	RECOVERED
382	AIZAWL	F	16	STUDENT	FEVER, RASH, HEADACHE	NO	2018-08-01	REACTIVE		NO	RECOVERED
383	AIZAWL	F	31	BUSINESS	FEVER, RASH, CHILLS	NO	2018-08-02	REACTIVE		NO	RECOVERED
384	AIZAWL	F	35	FARMER	CHILLS, COUGH, RASH	NO	2018-08-03	REACTIVE		NO	RECOVERED
385	AIZAWL	F	13	STUDENT	FEVER	NO	2018-08-04	REACTIVE		NO	RECOVERED
386	AIZAWL	M	61	FARMER	HEADACHE, CHILLS, RASH	NO	2018-08-05	REACTIVE		NO	RECOVERED
387	AIZAWL	F	45	FARMER	FEVER, RASH	NO	2018-08-06	REACTIVE		NO	RECOVERED
388	AIZAWL	M	15	STUDENT	FEVER	NO	2018-08-07	REACTIVE		NO	RECOVERED
389	AIZAWL	M	35	FARMER	HEADACHE, CHILLS	NO	2018-08-08	REACTIVE		NO	RECOVERED
390	AIZAWL	M	43	FARMER	BODYACHE	NO	2018-08-09	REACTIVE		NO	RECOVERED
391	AIZAWL	M	56	FARMER	HEADACHE, FEVER	NO	2021-07-31	REACTIVE		NO	RECOVERED
392	AIZAWL	F	37	FARMER	FEVER, RASH	NO	2018-08-01	REACTIVE		NO	RECOVERED
393	AIZAWL	M	30	FARMER	HEADACHE, RASH, CHILLS	NO	2018-08-01	REACTIVE		NO	RECOVERED
394	AIZAWL	F	72	FARMER	FEVER, RASH, VOMITING	NO	2018-08-02	REACTIVE		NO	RECOVERED
395	AIZAWL	F	40	FARMER	FEVER, CHILLS	NO	2018-08-02	REACTIVE		NO	RECOVERED
396	AIZAWL	F	53	FARMER	HEADACHE, CHILLS	NO	2018-08-02	REACTIVE		NO	RECOVERED
397	AIZAWL	M	52	FARMER	FEVER, NAUSEA	NO	2018-08-02	REACTIVE		NO	RECOVERED
398	AIZAWL	M	40	FARMER	FEVER, CHILLS	NO	2018-08-02	REACTIVE		NO	RECOVERED
399	AIZAWL	M	20	BUSINESS	FEVER	NO	2018-08-02	REACTIVE		NO	RECOVERED
400	AIZAWL	M	54	FARMER	FEVER, RASH	NO	2018-08-02	REACTIVE		NO	RECOVERED
401	AIZAWL	M	29	FARMER	MENTAL CHANGE, FEVER	NO	2018-08-02	REACTIVE		NO	RECOVERED
402	AIZAWL	F	13	STUDENT	FEVER	NO	2018-08-02	REACTIVE		NO	RECOVERED
403	AIZAWL	M	45	FARMER	HEADACHE	NO	2018-08-02	REACTIVE		NO	RECOVERED
404	AIZAWL	F	70	FARMER	FEVER	NO	2018-07-28	REACTIVE		NO	RECOVERED
405	AIZAWL	F	43	GOVT. SERVICE	FEVER, HEADACHE	NO	2018-07-30	REACTIVE		NO	RECOVERED
406	AIZAWL	F	59	GOVT. SERVICE	FEVER, HEADACHE	NO	2018-07-30	REACTIVE		NO	RECOVERED
407	AIZAWL	F	35	GOVT. SERVICE	HEADACHE	NO	2018-07-30	REACTIVE		NO	RECOVERED
408	AIZAWL	F	46	FARMER	FEVER, HEADACHE	NO	2018-07-30	REACTIVE		NO	RECOVERED
409	AIZAWL	M	73	FARMER	FEVER, HEADACHE	NO	2018-07-30	REACTIVE		NO	RECOVERED
410	AIZAWL	F	68	FARMER	FEVER, HEADACHE	NO	2018-08-01	REACTIVE		NO	RECOVERED
411	AIZAWL	F	50	FARMER	FEVER	NO	2018-07-27	REACTIVE		NO	RECOVERED
412	AIZAWL	M	17	STUDENT	FEVER, HEADACHE	NO	2018-08-02	REACTIVE		NO	RECOVERED
413	AIZAWL	M	20	FARMER	FEVER, HEADACHE, CHILLS	NO	2018-07-30	REACTIVE		NO	RECOVERED
414	AIZAWL	M	20	FARMER	FEVER, HEADACHE	NO	2018-07-30	REACTIVE		NO	RECOVERED
415	AIZAWL	F	22	BUSINESS	HEADACHE	NO	2018-07-31	REACTIVE		NO	RECOVERED
416	AIZAWL	F	32	BUSINESS	FEVER, HEADACHE	NO	2018-08-03	REACTIVE		NO	RECOVERED
417	AIZAWL	M	52	FARMER	FEVER, HEADACHE	NO	2018-08-03	REACTIVE		NO	RECOVERED
418	AIZAWL	F	58	FARMER	FEVER	NO	2018-08-03	REACTIVE		NO	RECOVERED
419	AIZAWL	F	45	FARMER	FEVER, COUGH	NO	2018-08-03	REACTIVE		NO	RECOVERED
420	AIZAWL	M	70	FARMER	FEVER	NO	2018-08-03	REACTIVE		NO	RECOVERED
421	AIZAWL	M	35	FARMER	FEVER, HEADACHE, COUGH	NO	2018-08-03	REACTIVE		NO	RECOVERED
422	AIZAWL	M	35	FARMER	FEVER, HEADACHE	NO	2018-08-03	REACTIVE		NO	RECOVERED
423	AIZAWL	F	7	STUDENT	RASH, FEVER	NO	2018-08-03	REACTIVE		NO	RECOVERED
424	AIZAWL	M	67	FARMER	FEVER, HEADACHE	NO	2018-08-03	REACTIVE		NO	RECOVERED
425	AIZAWL	F	40	FARMER	FEVER, BODYACHE	NO	2018-08-03	REACTIVE		NO	RECOVERED
426	AIZAWL	M	35	FARMER	FEVER, CHILLS	NO	2018-08-03	REACTIVE		NO	RECOVERED
427	AIZAWL	M	38	GOVT. SERVICE	FEVER, RASH	NO	2018-08-03	REACTIVE		NO	RECOVERED
428	AIZAWL	M	32	FARMER	MENTAL CHANGE, FEVER	NO	2018-08-07	REACTIVE		NO	RECOVERED
429	AIZAWL	M	63	FARMER	FEVER	NO	2018-08-07	REACTIVE		NO	RECOVERED
430	AIZAWL	F	45	FARMER	FEVER, HEADACHE	NO	2018-08-07	REACTIVE		NO	RECOVERED
431	AIZAWL	M	61	FARMER	FEVER, RASH	NO	2018-08-07	REACTIVE		NO	RECOVERED
432	AIZAWL	F	45	FARMER	FEVER, RASH, HEADACHE	NO	2018-08-07	REACTIVE		NO	RECOVERED
433	AIZAWL	M	57	FARMER	FEVER	NO	2018-08-08	REACTIVE		NO	RECOVERED
434	AIZAWL	M	55	FARMER	FEVER, RASH	NO	2018-08-08	REACTIVE		NO	RECOVERED
435	AIZAWL	M	8	STUDENT	FEVER, CHILLS	NO	2018-08-08	REACTIVE		NO	RECOVERED
436	AIZAWL	M	1	PRE SCHOOL	FEVER, RASH	NO	2018-08-08	REACTIVE		NO	RECOVERED
437	AIZAWL	F	34	BUSINESS	FEVER	NO	2018-08-08	REACTIVE		NO	RECOVERED
438	AIZAWL	M	49	GOVT. SERVICE	FEVER, RASH	NO	2018-08-08	REACTIVE		NO	RECOVERED
439	AIZAWL	F	58	GOVT. SERVICE	FEVER, CHILLS	NO	2018-08-09	REACTIVE		NO	RECOVERED
440	AIZAWL	F	42	FARMER	FEVER, BODYACHE	NO	2018-08-09	REACTIVE		NO	RECOVERED
441	AIZAWL	F	45	FARMER	RASH, FEVER	NO	2018-08-09	REACTIVE		NO	RECOVERED
442	AIZAWL	M	53	GOVT. SERVICE	FEVER, CHILLS	NO	2018-08-03	REACTIVE		NO	RECOVERED
443	AIZAWL	F	20	STUDENT	FEVER, HEADACHE	NO	2018-08-03	REACTIVE		NO	RECOVERED
444	AIZAWL	F	30	BUSINESS	FEVER, BODYACHE	NO	2018-08-06	REACTIVE		NO	RECOVERED
445	AIZAWL	M	34	BUSINESS	FEVER	NO	2018-08-07	REACTIVE		NO	RECOVERED
446	AIZAWL	F	48	FARMER	FEVER, RASH	NO	2018-08-03	REACTIVE		NO	RECOVERED
447	AIZAWL	F	45	FARMER	RASH, BODYACHE	NO	2018-08-03	REACTIVE		NO	RECOVERED
448	AIZAWL	M	29	FARMER	FEVER, RASH	NO	2018-08-06	REACTIVE		NO	RECOVERED
449	AIZAWL	F	36	FARMER	FEVER, HEADACHE	NO	2018-08-06	REACTIVE		NO	RECOVERED
450	AIZAWL	F	50	FARMER	FEVER, CHILLS	NO	2018-08-09	REACTIVE		NO	RECOVERED
451	AIZAWL	M	14	STUDENT	MENTAL CHANGE, FEVER	NO	2018-08-09	REACTIVE		NO	RECOVERED
452	AIZAWL	F	30	FARMER	FEVER, RASH	NO	2018-08-09	REACTIVE		NO	RECOVERED
453	AIZAWL	F	38	FARMER	HEADACHE	NO	2018-08-03	REACTIVE		NO	RECOVERED
454	AIZAWL	F	62	FARMER	FEVER, CHILLS	NO	2018-08-03	REACTIVE		NO	RECOVERED
455	AIZAWL	F	40	FARMER	FEVER, RASH	NO	2018-08-03	REACTIVE		NO	RECOVERED
456	AIZAWL	M	27	FARMER	FEVER, BODYACHE	NO	2018-08-03	REACTIVE		NO	RECOVERED
457	AIZAWL	F	26	FARMER	FEVER, MENTAL CHANGE	NO	2018-08-03	REACTIVE		NO	RECOVERED
458	AIZAWL	F	28	FARMER	FEVER, RASH	NO	2018-08-03	REACTIVE		NO	RECOVERED
459	AIZAWL	F	62	FARMER	FEVER, CHILLS	NO	2018-08-03	REACTIVE		NO	RECOVERED
460	AIZAWL	F	35	FARMER	FEVER, HEADACHE	NO	2018-08-03	REACTIVE		NO	RECOVERED
461	AIZAWL	F	21	BUSINESS	FEVER, CHILLS	NO	2018-08-03	REACTIVE		NO	RECOVERED
462	AIZAWL	F	30	FARMER	FEVER, RASH	NO	2018-08-03	REACTIVE		NO	RECOVERED
463	AIZAWL	F	24	GOVT. SERVICE	FEVER, MENTAL CHANGE	NO	2018-08-06	REACTIVE		NO	RECOVERED
464	AIZAWL	F	48	FARMER	FEVER, RASH	NO	2018-08-06	REACTIVE		NO	RECOVERED
465	AIZAWL	F	32	FARMER	FEVER, HEADACHE	NO	2018-08-06	REACTIVE		NO	RECOVERED
466	AIZAWL	F	68	FARMER	FEVER	NO	2018-08-06	REACTIVE		NO	RECOVERED
467	AIZAWL	F	66	FARMER	FEVER, RASH	NO	2018-08-06	REACTIVE		NO	RECOVERED
468	AIZAWL	F	45	FARMER	FEVER, CHILLS	NO	2018-08-06	REACTIVE		NO	RECOVERED
469	AIZAWL	F	38	FARMER	FEVER, RASH	NO	2018-08-06	REACTIVE		NO	RECOVERED
470	AIZAWL	F	74	FARMER	FEVER, HEADACHE	NO	2018-08-06	REACTIVE		NO	RECOVERED
471	AIZAWL	F	35	FARMER	FEVER, RASH	NO	2018-08-06	REACTIVE		NO	RECOVERED
472	AIZAWL	F	33	FARMER	FEVER, MENTAL CHANGE	NO	2018-08-06	REACTIVE		NO	RECOVERED
473	AIZAWL	F	68	FARMER	FEVER, RASH	NO	2018-08-06	REACTIVE		NO	RECOVERED
474	AIZAWL	M	34	FARMER	FEVER, CHILLS	NO	2018-08-06	REACTIVE		NO	RECOVERED
475	AIZAWL	M	65	FARMER	FEVER	NO	2018-08-06	REACTIVE		NO	RECOVERED
476	AIZAWL	M	45	FARMER	HEADACHE	NO	2018-08-06	REACTIVE		NO	RECOVERED
477	AIZAWL	F	28	BUSINESS	RASH, CHILLS, BODYACHE	NO	2018-08-06	REACTIVE		NO	RECOVERED
478	AIZAWL	M	64	FARMER	RASH, FEVER	NO	2018-08-06	REACTIVE		NO	RECOVERED
479	AIZAWL	F	80	FARMER	FEVER, RASH, CHILLS	NO	2018-08-06	REACTIVE		NO	RECOVERED
480	AIZAWL	F	33	GOVT. SERVICE	FEVER, NAUSEA	NO	2018-08-06	REACTIVE		NO	RECOVERED
481	AIZAWL	F	32	CONSTRUCTION WORKER	FEVER	NO	2018-08-06	REACTIVE		NO	RECOVERED
482	AIZAWL	F	23	STUDENT	FEVER	NO	2018-08-10	REACTIVE		NO	RECOVERED
483	AIZAWL	F	53	GOVT. SERVICE	HEADACHE, FEVER	NO	2018-08-13	REACTIVE		NO	RECOVERED
484	AIZAWL	M	42	CONSTRUCTION WORKER	FEVER, RASH, CHILLS	NO	2018-08-13	REACTIVE		NO	RECOVERED
485	AIZAWL	M	18	STUDENT	HEADACHE, COUGH	NO	2018-08-14	REACTIVE		NO	RECOVERED
486	AIZAWL	M	45	FARMER	FEVER	NO	2018-08-10	REACTIVE		NO	RECOVERED
487	AIZAWL	F	30	FARMER	NAUSEA, CHILLS	NO	2018-08-10	REACTIVE		NO	RECOVERED
488	AIZAWL	F	43	FARMER	HEADACHE, CHILLS	NO	2018-08-12	REACTIVE		NO	RECOVERED
489	AIZAWL	M	30	BUSINESS	FEVER, RASH	NO	2018-08-12	REACTIVE		NO	RECOVERED
490	AIZAWL	F	62	FARMER	VOMITING, RASH, FEVER	NO	2018-08-14	REACTIVE		NO	RECOVERED
491	AIZAWL	M	48	GOVT. SERVICE	FEVER, HEADACHE, CHILLS	NO	2018-08-10	REACTIVE		NO	RECOVERED
492	AIZAWL	F	22	STUDENT	FEVER	NO	2018-08-11	REACTIVE		NO	RECOVERED
493	AIZAWL	F	58	GOVT. SERVICE	RASH, HEADACHE	NO	2018-08-12	REACTIVE		NO	RECOVERED
494	AIZAWL	F	34	FARMER	CHILLS, FEVER	NO	2018-08-13	REACTIVE		NO	RECOVERED
495	AIZAWL	M	55	GOVT. SERVICE	HEADACHE, CHILLS	NO	2018-08-13	REACTIVE		NO	RECOVERED
496	AIZAWL	M	27	BUSINESS	FEVER, COUGH, CHILLS	NO	2018-08-16	REACTIVE		NO	RECOVERED
497	AIZAWL	F	60	FARMER	FEVER, RASH, CHILLS	NO	2018-08-16	REACTIVE		NO	RECOVERED
498	AIZAWL	F	50	FARMER	VOMITING, RASH	NO	2018-08-13	REACTIVE		NO	RECOVERED
499	AIZAWL	F	67	FARMER	HEADACHE, RASH	NO	2018-08-14	REACTIVE		NO	RECOVERED
500	AIZAWL	M	42	CONSTRUCTION WORKER	FEVER, RASH	NO	2018-08-14	REACTIVE		NO	RECOVERED
501	AIZAWL	F	60	FARMER	RASH, FEVER	NO	2018-08-14	REACTIVE		NO	RECOVERED
502	AIZAWL	F	53	FARMER	HEADACHE, CHILLS	NO	2018-08-16	REACTIVE		NO	RECOVERED
503	AIZAWL	F	53	FARMER	COUGH, FEVER, RASH	NO	2018-08-16	REACTIVE		NO	RECOVERED
504	AIZAWL	F	53	FARMER	FEVER, HEADACHE	NO	2018-08-16	REACTIVE		NO	RECOVERED
505	AIZAWL	F	54	FARMER	FEVER	NO	2018-08-16	REACTIVE		NO	RECOVERED
506	AIZAWL	M	38	GOVT. SERVICE	CHILLS, FEVER	NO	2018-08-20	REACTIVE		NO	RECOVERED
507	AIZAWL	F	15	STUDENT	HEADACHE, RASH	NO	2018-08-22	REACTIVE		NO	RECOVERED
508	AIZAWL	F	32	BUSINESS	FEVER	NO	2018-08-23	REACTIVE		NO	RECOVERED
509	AIZAWL	F	50	FARMER	FEVER, RASH, COUGH	NO	2018-08-20	REACTIVE		NO	RECOVERED
510	AIZAWL	F	39	BUSINESS	HEADACHE, RASH	NO	2018-08-17	REACTIVE		NO	RECOVERED
511	AIZAWL	M	30	GOVT. SERVICE	FEVER, RASH, VOMITING	NO	2018-08-20	REACTIVE		NO	RECOVERED
512	AIZAWL	M	65	FARMER	HEADACHE, RASH	NO	2018-08-23	REACTIVE		NO	RECOVERED
513	AIZAWL	F	57	FARMER	FEVER, VOMITING	NO	2018-08-21	REACTIVE		NO	RECOVERED
514	AIZAWL	M	18	STUDENT	FEVER, RASH	NO	2018-08-18	REACTIVE		NO	RECOVERED
515	AIZAWL	M	27	BUSINESS	CHILLS, RASH, HEADACHE	NO	2018-08-20	REACTIVE		NO	RECOVERED
516	AIZAWL	M	33	BUSINESS	FEVER, HEADACHE	NO	2018-08-21	REACTIVE		NO	RECOVERED
517	AIZAWL	M	35	BUSINESS	FEVER, RASH	NO	2018-08-21	REACTIVE		NO	RECOVERED
518	AIZAWL	F	53	FARMER	FEVER, RASH, CHILLS	NO	2018-08-23	REACTIVE		NO	RECOVERED
519	AIZAWL	F	50	FARMER	HEADACHE, RASH, CHILLS	NO	2018-08-23	REACTIVE		NO	RECOVERED
520	AIZAWL	F	22	STUDENT	HEADACHE, FEVER, RASH	NO	2018-08-23	REACTIVE		NO	RECOVERED
521	AIZAWL	M	73	FARMER	FEVER, RASH, HEADACHE	NO	2018-08-20	REACTIVE		NO	RECOVERED
522	AIZAWL	M	32	FARMER	FEVER, CHILLS, COUGH	NO	2018-08-20	REACTIVE		NO	RECOVERED
523	AIZAWL	F	45	GOVT. SERVICE	VOMITING, RASH	NO	2018-08-20	REACTIVE		NO	RECOVERED
524	AIZAWL	F	49	GOVT. SERVICE	HEADACHE, RASH	NO	2018-08-21	REACTIVE		NO	RECOVERED
525	AIZAWL	F	44	FARMER	VOMITING, RASH	NO	2018-08-21	REACTIVE		NO	RECOVERED
526	AIZAWL	F	9	STUDENT	HEADACHE, RASH, CHILLS	NO	2018-08-24	REACTIVE		NO	RECOVERED
527	AIZAWL	M	54	FARMER	FEVER, RASH, COUGH	NO	2018-08-24	REACTIVE		NO	RECOVERED
528	AIZAWL	M	31	BUSINESS	HEADACHE, RASH, CHILLS	NO	2018-08-25	REACTIVE		NO	RECOVERED
529	AIZAWL	M	28	BUSINESS	FEVER, RASH	NO	2018-08-27	REACTIVE		NO	RECOVERED
530	AIZAWL	M	44	GOVT. SERVICE	HEADACHE, CHILLS	NO	2018-08-28	REACTIVE		NO	RECOVERED
531	AIZAWL	F	49	FARMER	FEVER, RASH, CHILLS	NO	2018-08-28	REACTIVE		NO	RECOVERED
532	AIZAWL	F	32	FARMER	FEVER, RASH, HEADACHE	NO	2018-08-28	REACTIVE		NO	RECOVERED
533	AIZAWL	F	56	FARMER	FEVER, HEADACHE	NO	2018-08-29	REACTIVE		NO	RECOVERED
534	AIZAWL	F	56	FARMER	CHILLS, COUGH	NO	2018-08-29	REACTIVE		NO	RECOVERED
535	AIZAWL	M	4	PRE SCHOOL	HEADACHE, RASH, COUGH	NO	2018-08-30	REACTIVE		NO	RECOVERED
536	AIZAWL	F	42	FARMER	NAUSEA, CHILLS	NO	2018-08-30	REACTIVE		NO	RECOVERED
537	AIZAWL	M	42	GOVT. SERVICE	FEVER, RASH, HEADACHE	NO	2018-08-30	REACTIVE		NO	RECOVERED
538	AIZAWL	F	54	BUSINESS	FEVER, RASH, CHILLS	NO	2018-08-30	REACTIVE		NO	RECOVERED
539	AIZAWL	F	67	FARMER	CHILLS, COUGH, RASH	NO	2018-08-30	REACTIVE		NO	RECOVERED
540	AIZAWL	F	11	STUDENT	FEVER	NO	2018-08-30	REACTIVE		NO	RECOVERED
541	AIZAWL	M	62	FARMER	HEADACHE, CHILLS, RASH	NO	2018-08-30	REACTIVE		NO	RECOVERED
542	AIZAWL	M	62	FARMER	FEVER, RASH	NO	2018-08-30	REACTIVE		NO	RECOVERED
543	AIZAWL	F	52	FARMER	FEVER	NO	2018-08-30	REACTIVE		NO	RECOVERED
544	AIZAWL	F	16	STUDENT	HEADACHE, CHILLS	NO	2018-08-28	REACTIVE		NO	RECOVERED
545	AIZAWL	M	59	FARMER	BODYACHE	NO	2018-08-28	REACTIVE		NO	RECOVERED
546	AIZAWL	F	48	FARMER	HEADACHE, FEVER	NO	2018-08-28	REACTIVE		NO	RECOVERED
547	AIZAWL	F	57	FARMER	FEVER, RASH	NO	2018-08-29	REACTIVE		NO	RECOVERED
548	AIZAWL	F	23	STUDENT	HEADACHE, RASH, CHILLS	NO	2018-08-30	REACTIVE		NO	RECOVERED
549	AIZAWL	M	45	FARMER	FEVER, RASH, VOMITING	NO	2018-08-30	REACTIVE		NO	RECOVERED
550	AIZAWL	F	50	FARMER	FEVER, CHILLS	NO	2018-08-30	REACTIVE		NO	RECOVERED
551	AIZAWL	M	38	FARMER	HEADACHE, CHILLS	NO	2018-08-30	REACTIVE		NO	RECOVERED
552	AIZAWL	M	16	STUDENT	FEVER, NAUSEA	NO	2018-08-27	REACTIVE		NO	RECOVERED
553	AIZAWL	M	65	BUSINESS	FEVER, CHILLS	NO	2018-08-28	REACTIVE		NO	RECOVERED
554	AIZAWL	F	54	FARMER	FEVER	NO	2018-08-30	REACTIVE		NO	RECOVERED
555	AIZAWL	M	56	BUSINESS	FEVER, RASH	NO	2018-08-30	REACTIVE		NO	RECOVERED
556	AIZAWL	F	43	GOVT. SERVICE	MENTAL CHANGE, FEVER	NO	2018-08-31	REACTIVE		NO	RECOVERED
557	AIZAWL	M	54	FARMER	FEVER	NO	2018-08-29	REACTIVE		NO	RECOVERED
558	AIZAWL	M	32	FARMER	HEADACHE	NO	2018-08-27	REACTIVE		NO	RECOVERED
559	AIZAWL	F	32	FARMER	FEVER	NO	2018-08-27	REACTIVE		NO	RECOVERED
560	AIZAWL	M	58	FARMER	FEVER, HEADACHE	NO	2018-08-28	REACTIVE		NO	RECOVERED
561	AIZAWL	F	40	FARMER	FEVER, HEADACHE	NO	2018-08-28	REACTIVE		NO	RECOVERED
562	AIZAWL	M	34	GOVT. SERVICE	HEADACHE	NO	2018-08-22	REACTIVE		NO	RECOVERED
563	AIZAWL	M	34	CONSTRUCTION WORKER	FEVER, HEADACHE	NO	2018-08-23	REACTIVE		NO	RECOVERED
564	AIZAWL	M	2	PRE SCHOOL	FEVER, HEADACHE	NO	2018-08-23	REACTIVE		NO	RECOVERED
565	AIZAWL	F	13	STUDENT	FEVER, HEADACHE	NO	2018-08-24	REACTIVE		NO	RECOVERED
566	AIZAWL	M	15	STUDENT	FEVER	NO	2018-08-24	REACTIVE		NO	RECOVERED
567	AIZAWL	F	68	BUSINESS	FEVER, HEADACHE	NO	2018-08-24	REACTIVE		NO	RECOVERED
568	AIZAWL	M	54	FARMER	FEVER, HEADACHE, CHILLS	NO	2018-08-24	REACTIVE		NO	RECOVERED
569	AIZAWL	M	6	STUDENT	FEVER, HEADACHE	NO	2018-08-25	REACTIVE		NO	RECOVERED
570	AIZAWL	M	48	BUSINESS	HEADACHE	NO	2018-08-31	REACTIVE		NO	RECOVERED
571	AIZAWL	M	28	BUSINESS	FEVER, HEADACHE	NO	2018-09-01	REACTIVE		NO	RECOVERED
572	AIZAWL	F	48	FARMER	FEVER, HEADACHE	NO	2018-09-01	REACTIVE		NO	RECOVERED
573	AIZAWL	F	40	FARMER	FEVER	NO	2018-09-01	REACTIVE		NO	RECOVERED
574	AIZAWL	M	38	BUSINESS	FEVER, COUGH	NO	2018-09-01	REACTIVE		NO	RECOVERED
575	AIZAWL	M	25	BUSINESS	FEVER	NO	2018-09-01	REACTIVE		NO	RECOVERED
576	AIZAWL	F	2	PRE SCHOOL	FEVER, HEADACHE, COUGH	NO	2018-09-01	REACTIVE		NO	RECOVERED
577	AIZAWL	F	23	STUDENT	FEVER, HEADACHE	NO	2018-09-01	REACTIVE		NO	RECOVERED
578	AIZAWL	F	2	PRE SCHOOL	RASH, FEVER	NO	2018-09-01	REACTIVE		NO	RECOVERED
579	AIZAWL	F	27	BUSINESS	FEVER, HEADACHE	NO	2018-08-31	REACTIVE		NO	RECOVERED
580	AIZAWL	F	3	PRE SCHOOL	FEVER, BODYACHE	NO	2018-08-31	REACTIVE		NO	RECOVERED
581	AIZAWL	M	45	GOVT. SERVICE	FEVER, CHILLS	NO	2018-08-30	REACTIVE		NO	RECOVERED
582	AIZAWL	M	11	STUDENT	FEVER, RASH	NO	2018-08-29	REACTIVE		NO	RECOVERED
583	AIZAWL	M	60	FARMER	MENTAL CHANGE, FEVER	NO	2018-08-29	REACTIVE		NO	RECOVERED
584	AIZAWL	M	4	PRE SCHOOL	FEVER	NO	2018-08-28	REACTIVE		NO	RECOVERED
585	AIZAWL	F	3	PRE SCHOOL	FEVER, HEADACHE	NO	2018-08-27	REACTIVE		NO	RECOVERED
586	AIZAWL	M	40	GOVT. SERVICE	FEVER, RASH	NO	2018-08-30	REACTIVE		NO	RECOVERED
587	AIZAWL	F	64	BUSINESS	FEVER, RASH, HEADACHE	NO	2018-08-31	REACTIVE		NO	RECOVERED
588	AIZAWL	F	32	FARMER	FEVER	NO	2018-08-31	REACTIVE		NO	RECOVERED
589	AIZAWL	M	2	PRE SCHOOL	FEVER, RASH	NO	2018-09-03	REACTIVE		NO	RECOVERED
590	AIZAWL	M	30	FARMER	FEVER, CHILLS	NO	2018-09-03	REACTIVE		NO	RECOVERED
591	AIZAWL	M	40	FARMER	FEVER, RASH	NO	2018-09-03	REACTIVE		NO	RECOVERED
592	AIZAWL	M	43	FARMER	FEVER	NO	2018-09-03	REACTIVE		NO	RECOVERED
593	AIZAWL	F	16	STUDENT	FEVER, RASH	NO	2018-09-06	REACTIVE		NO	RECOVERED
594	AIZAWL	F	28	BUSINESS	FEVER, CHILLS	NO	2018-09-03	REACTIVE		NO	RECOVERED
595	AIZAWL	M	71	FARMER	FEVER, BODYACHE	NO	2018-09-06	REACTIVE		NO	RECOVERED
596	AIZAWL	F	87	FARMER	RASH, FEVER	NO	2018-09-07	REACTIVE		NO	RECOVERED
597	AIZAWL	F	41	FARMER	FEVER, CHILLS	NO	2018-09-03	REACTIVE		NO	RECOVERED
598	AIZAWL	F	27	FARMER	FEVER, HEADACHE	NO	2018-09-03	REACTIVE		NO	RECOVERED
599	AIZAWL	F	40	FARMER	FEVER, BODYACHE	NO	2018-09-03	REACTIVE		NO	RECOVERED
600	AIZAWL	M	31	FARMER	FEVER	NO	2018-09-03	REACTIVE		NO	RECOVERED
601	AIZAWL	M	3	PRE SCHOOL	FEVER, RASH	NO	2018-09-03	REACTIVE		NO	RECOVERED
602	AIZAWL	M	33	GOVT. SERVICE	RASH, BODYACHE	NO	2018-09-03	REACTIVE		NO	RECOVERED
603	AIZAWL	F	70	BUSINESS	FEVER, RASH	NO	2018-09-03	REACTIVE		NO	RECOVERED
604	AIZAWL	F	16	STUDENT	FEVER, HEADACHE	NO	2018-09-04	REACTIVE		NO	RECOVERED
605	AIZAWL	M	68	BUSINESS	FEVER, CHILLS	NO	2018-09-04	REACTIVE		NO	RECOVERED
606	AIZAWL	F	42	FARMER	MENTAL CHANGE, FEVER	NO	2018-09-05	REACTIVE		NO	RECOVERED
607	AIZAWL	F	57	FARMER	FEVER, RASH	NO	2018-09-05	REACTIVE		NO	RECOVERED
608	AIZAWL	F	43	FARMER	HEADACHE	NO	2018-09-05	REACTIVE		NO	RECOVERED
609	AIZAWL	M	93	FARMER	FEVER, CHILLS	NO	2018-09-05	REACTIVE		NO	RECOVERED
610	AIZAWL	F	4	PRE SCHOOL	FEVER, RASH	NO	2018-09-05	REACTIVE		NO	RECOVERED
611	AIZAWL	M	23	STUDENT	FEVER, BODYACHE	NO	2018-09-05	REACTIVE		NO	RECOVERED
612	AIZAWL	M	35	BUSINESS	FEVER, MENTAL CHANGE	NO	2018-09-06	REACTIVE		NO	RECOVERED
613	AIZAWL	M	45	GOVT. SERVICE	FEVER, RASH	NO	2018-09-06	REACTIVE		NO	RECOVERED
614	AIZAWL	F	27	BUSINESS	FEVER, CHILLS	NO	2018-08-30	REACTIVE		NO	RECOVERED
615	AIZAWL	F	76	FARMER	FEVER, HEADACHE	NO	2018-07-02	REACTIVE		NO	RECOVERED
616	AIZAWL	M	50	FARMER	FEVER, CHILLS	NO	2018-07-24	REACTIVE		NO	RECOVERED
617	AIZAWL	F	82	FARMER	FEVER, RASH	NO	2018-07-25	REACTIVE		NO	RECOVERED
618	AIZAWL	F	34	FARMER	FEVER, MENTAL CHANGE	NO	2018-08-13	REACTIVE		NO	RECOVERED
619	AIZAWL	M	54	FARMER	FEVER, RASH	NO	2018-08-24	REACTIVE		NO	RECOVERED
620	AIZAWL	M	54	FARMER	FEVER, HEADACHE	NO	2018-08-29	REACTIVE		NO	RECOVERED
621	AIZAWL	F	65	BUSINESS	FEVER	NO	2018-10-07	REACTIVE		NO	RECOVERED
622	AIZAWL	M	4	PRE SCHOOL	FEVER, RASH	NO	2018-11-12	REACTIVE		NO	RECOVERED
623	AIZAWL	M	41	FARMER	FEVER, CHILLS	NO	2018-11-12	REACTIVE		NO	RECOVERED
624	AIZAWL	M	45	BUSINESS	FEVER, RASH	NO	2018-11-15	REACTIVE		NO	RECOVERED
625	AIZAWL	M	29	BUSINESS	FEVER, HEADACHE	NO	2018-11-26	REACTIVE		NO	RECOVERED
626	AIZAWL	F	8	STUDENT	FEVER, RASH	NO	2018-11-29	REACTIVE		NO	RECOVERED
627	AIZAWL	M	23	FARMER	FEVER, MENTAL CHANGE	NO	2018-12-13	REACTIVE		NO	RECOVERED
628	AIZAWL	M	43	FARMER	FEVER	NO	2019-01-17		OX2 REACTIVE	NO	RECOVERED
629	AIZAWL	F	65	BUSINESS	HEADACHE, RASH	NO	2019-01-21		OX2 REACTIVE	NO	RECOVERED
630	AIZAWL	F	62	BUSINESS	FEVER	NO	2019-01-04		OX19 REACTIVE	NO	RECOVERED
631	AIZAWL	M	43	FARMER	RASH, FEVER	YES	2019-01-05		OX2 REACTIVE	NO	RECOVERED
632	AIZAWL	M	58	FARMER	FEVER	NO	2019-01-05		OX19 REACTIVE	NO	RECOVERED
633	AIZAWL	M	67	FARMER	HEADACHE, RASH	NO	2019-01-14		OX2 REACTIVE	NO	RECOVERED
634	AIZAWL	M	45	FARMER	FEVER	YES	2019-01-14		OX19 REACTIVE	NO	RECOVERED
635	AIZAWL	M	56	FARMER	FEVER	NO	2019-01-17		OX2 REACTIVE	YES	RECOVERED
636	AIZAWL	M	50	FARMER	HEADACHE, RASH	NO	2019-01-17		OX19 REACTIVE	NO	RECOVERED
637	AIZAWL	M	24	STUDENT	RASH, FEVER	NO	2019-01-21		OX19 REACTIVE	NO	RECOVERED
638	AIZAWL	F	20	STUDENT	FEVER	NO	2019-01-23		OX2 REACTIVE	YES	RECOVERED
639	AIZAWL	F	30	BUSINESS	FEVER, NAUSEA	NO	2019-01-23		OXK REACTIVE	YES	RECOVERED
640	AIZAWL	M	62	CONSTRUCTION WORKER	FEVER	NO	2019-01-30		OXK REACTIVE	YES	RECOVERED
641	AIZAWL	M	52	FARMER	FEVER	NO	2019-01-23		OXK REACTIVE	NO	RECOVERED
642	AIZAWL	M	40	FARMER	HEADACHE, FEVER	NO	2019-01-09		OXK REACTIVE	NO	RECOVERED
643	AIZAWL	F	51	FARMER	FEVER, RASH, CHILLS	NO	2019-01-17		OXK REACTIVE	NO	RECOVERED
644	AIZAWL	F	68	CONSTRUCTION WORKER	HEADACHE, COUGH	NO	2019-01-17		OXK REACTIVE	NO	RECOVERED
645	AIZAWL	M	60	FARMER	FEVER	NO	2019-01-22		OXK & OX2 REACTIVE	NO	RECOVERED
646	AIZAWL	M	40	FARMER	NAUSEA, CHILLS	NO	2019-01-23		OXK & OX2 REACTIVE	NO	RECOVERED
647	AIZAWL	M	71	FARMER	HEADACHE, CHILLS	NO	2019-01-23	REACTIVE		NO	RECOVERED
648	AIZAWL	M	40	FARMER	FEVER, RASH	NO	2019-01-28	REACTIVE		NO	RECOVERED
649	AIZAWL	F	24	STUDENT	VOMITING, RASH, FEVER	NO	2019-01-29	REACTIVE		NO	RECOVERED
650	AIZAWL	M	83	FARMER	FEVER, HEADACHE, CHILLS	NO	2019-01-31	REACTIVE		NO	RECOVERED
651	AIZAWL	F	60	FARMER	FEVER	NO	2019-01-31	REACTIVE		NO	RECOVERED
652	AIZAWL	M	52	FARMER	RASH, HEADACHE	NO	2019-01-05	REACTIVE		NO	RECOVERED
653	AIZAWL	F	55	FARMER	CHILLS, FEVER	NO	2019-01-17	REACTIVE		NO	RECOVERED
654	AIZAWL	M	44	GOVT. SERVICE	HEADACHE, CHILLS	NO	2019-01-24	REACTIVE		NO	RECOVERED
655	AIZAWL	F	21	STUDENT	FEVER, COUGH, CHILLS	NO	2019-01-26	REACTIVE		YES	RECOVERED
656	AIZAWL	M	26	STUDENT	FEVER, RASH, CHILLS	NO	2019-01-03	REACTIVE		NO	RECOVERED
657	AIZAWL	F	24	STUDENT	VOMITING, RASH	NO	2019-01-03	REACTIVE		NO	RECOVERED
658	AIZAWL	M	42	CONSTRUCTION WORKER	HEADACHE, RASH	NO	2019-01-04	REACTIVE		NO	RECOVERED
659	AIZAWL	M	72	FARMER	FEVER, RASH	NO	2019-01-05	REACTIVE		NO	RECOVERED
660	AIZAWL	F	8	STUDENT	RASH, FEVER	NO	2019-01-10	REACTIVE		NO	RECOVERED
661	AIZAWL	M	30	GOVT. SERVICE	HEADACHE, CHILLS	NO	2019-01-17	REACTIVE		NO	RECOVERED
662	AIZAWL	M	44	CONSTRUCTION WORKER	COUGH, FEVER, RASH	NO	2019-01-21	REACTIVE		NO	RECOVERED
663	AIZAWL	F	62	CONSTRUCTION WORKER	FEVER, HEADACHE	NO	2019-01-26	REACTIVE		NO	RECOVERED
664	AIZAWL	F	72	FARMER	FEVER	NO	2019-01-26	REACTIVE		NO	RECOVERED
665	AIZAWL	M	16	STUDENT	CHILLS, FEVER	NO	2019-01-14	REACTIVE		NO	RECOVERED
666	AIZAWL	F	22	STUDENT	HEADACHE, RASH	NO	2019-01-18	REACTIVE		NO	RECOVERED
667	AIZAWL	M	51	BUSINESS	FEVER	NO	2019-01-21	REACTIVE		NO	RECOVERED
668	AIZAWL	F	53	FARMER	FEVER, RASH, COUGH	NO	2019-01-21	REACTIVE		NO	RECOVERED
669	AIZAWL	F	4	PRE SCHOOL	HEADACHE, RASH	NO	2019-01-24	REACTIVE		NO	RECOVERED
670	AIZAWL	F	8	STUDENT	FEVER, RASH, VOMITING	NO	2019-01-25	REACTIVE		NO	RECOVERED
671	AIZAWL	M	79	FARMER	HEADACHE, RASH	NO	2019-01-25	REACTIVE		NO	RECOVERED
672	AIZAWL	M	41	FARMER	FEVER, VOMITING	NO	2019-01-28	REACTIVE		NO	RECOVERED
673	AIZAWL	F	70	CONSTRUCTION WORKER	FEVER, RASH	NO	2019-01-28	REACTIVE		NO	RECOVERED
674	AIZAWL	F	2	PRE SCHOOL	CHILLS, RASH, HEADACHE	NO	2019-01-28	REACTIVE		NO	RECOVERED
675	AIZAWL	F	44	FARMER	FEVER, HEADACHE	NO	2019-01-28	REACTIVE		NO	RECOVERED
676	AIZAWL	M	30	FARMER	FEVER, RASH	NO	2019-01-28	REACTIVE		NO	RECOVERED
677	AIZAWL	M	57	FARMER	FEVER, RASH, CHILLS	NO	2019-01-28	REACTIVE		NO	RECOVERED
678	AIZAWL	F	31	FARMER	HEADACHE, RASH, CHILLS	NO	2019-01-28	REACTIVE		NO	RECOVERED
679	AIZAWL	M	25	STUDENT	HEADACHE, FEVER, RASH	NO	2019-01-30	REACTIVE		NO	RECOVERED
680	AIZAWL	F	10	STUDENT	FEVER, RASH, HEADACHE	NO	2019-01-30	REACTIVE		NO	RECOVERED
681	AIZAWL	M	65	CONSTRUCTION WORKER	FEVER, CHILLS, COUGH	NO	2019-01-11	REACTIVE		NO	RECOVERED
682	AIZAWL	F	57	FARMER	VOMITING, RASH	NO	2019-01-14	REACTIVE		NO	RECOVERED
683	AIZAWL	F	60	FARMER	HEADACHE, RASH	NO	2019-01-15	REACTIVE		NO	RECOVERED
684	AIZAWL	M	57	FARMER	VOMITING, RASH	NO	2019-01-23	REACTIVE		NO	RECOVERED
685	AIZAWL	M	40	FARMER	HEADACHE, RASH, CHILLS	NO	2019-01-07		OXK REACTIVE	NO	RECOVERED
686	AIZAWL	M	41	FARMER	FEVER, RASH, COUGH	NO	2019-01-04	REACTIVE		NO	RECOVERED
687	AIZAWL	M	54	FARMER	HEADACHE, RASH, CHILLS	NO	2019-01-07	REACTIVE		YES	RECOVERED
688	AIZAWL	F	74	FARMER	FEVER, RASH	NO	2019-01-10	REACTIVE		NO	RECOVERED
689	AIZAWL	F	33	FARMER	HEADACHE, CHILLS	NO	2019-01-14	REACTIVE		YES	RECOVERED
690	AIZAWL	F	26	STUDENT	FEVER, RASH, CHILLS	NO	2019-01-23	REACTIVE		NO	RECOVERED
691	AIZAWL	F	26	STUDENT	FEVER, RASH, HEADACHE	NO	2019-01-23	REACTIVE		NO	RECOVERED
692	AIZAWL	F	35	BUSINESS	FEVER, HEADACHE	NO	2019-01-24	REACTIVE		NO	RECOVERED
693	AIZAWL	F	56	FARMER	CHILLS, COUGH	NO	2019-01-25	REACTIVE		YES	RECOVERED
694	AIZAWL	F	61	CONSTRUCTION WORKER	HEADACHE, FEVER, COUGH	NO	2019-01-28	REACTIVE		YES	EXPIRED
695	AIZAWL	F	58	FARMER	NAUSEA, CHILLS	NO	2019-01-28	REACTIVE		YES	RECOVERED
696	AIZAWL	M	23	STUDENT	FEVER, RASH, HEADACHE	NO	2019-01-29	REACTIVE		NO	RECOVERED
697	AIZAWL	F	28	BUSINESS	FEVER, RASH, CHILLS	NO	2019-01-30	REACTIVE		NO	RECOVERED
698	AIZAWL	M	45	CONSTRUCTION WORKER	CHILLS, COUGH, RASH	NO	2019-01-30	REACTIVE		NO	RECOVERED
699	AIZAWL	F	60	FARMER	FEVER	NO	2019-01-30	REACTIVE		NO	RECOVERED
700	AIZAWL	M	22	STUDENT	HEADACHE, CHILLS, RASH	NO	2019-01-30	REACTIVE		NO	RECOVERED
701	AIZAWL	M	19	STUDENT	FEVER, RASH	NO	2019-01-10	REACTIVE		NO	RECOVERED
702	AIZAWL	M	75	FARMER	FEVER	NO	2019-01-10	REACTIVE		NO	RECOVERED
703	AIZAWL	M	50	GOVT. SERVICE	HEADACHE, CHILLS	NO	2019-01-10	REACTIVE		NO	RECOVERED
704	AIZAWL	F	56	FARMER	BODYACHE	NO	2019-01-14	REACTIVE		NO	RECOVERED
705	AIZAWL	F	33	FARMER	HEADACHE, FEVER	NO	2019-01-14	REACTIVE		NO	RECOVERED
706	AIZAWL	M	85	FARMER	FEVER, RASH	NO	2019-01-14	REACTIVE		NO	RECOVERED
707	AIZAWL	M	29	BUSINESS	HEADACHE, RASH, CHILLS	NO	2019-01-14	REACTIVE		NO	RECOVERED
708	AIZAWL	M	15	STUDENT	FEVER, RASH, VOMITING	NO	2019-01-14	REACTIVE		NO	RECOVERED
709	AIZAWL	M	52	GOVT. SERVICE	FEVER, CHILLS	NO	2019-01-16	REACTIVE		NO	RECOVERED
710	AIZAWL	F	70	CONSTRUCTION WORKER	HEADACHE, CHILLS	NO	2019-01-17	REACTIVE		NO	RECOVERED
711	AIZAWL	F	64	CONSTRUCTION WORKER	FEVER, NAUSEA	NO	2019-01-17	REACTIVE		NO	RECOVERED
712	AIZAWL	F	50	FARMER	FEVER, CHILLS	NO	2019-01-17	REACTIVE		NO	RECOVERED
713	AIZAWL	F	73	FARMER	FEVER	NO	2019-01-19	REACTIVE		NO	RECOVERED
714	AIZAWL	M	35	BUSINESS	FEVER, RASH	NO	2019-01-19	REACTIVE		NO	RECOVERED
715	AIZAWL	F	71	FARMER	MENTAL CHANGE, FEVER	NO	2019-01-19	REACTIVE		NO	RECOVERED
716	AIZAWL	M	70	CONSTRUCTION WORKER	FEVER	NO	2019-01-22	REACTIVE		NO	RECOVERED
717	AIZAWL	F	53	FARMER	HEADACHE	NO	2019-01-30	REACTIVE		NO	RECOVERED
718	AIZAWL	F	30	BUSINESS	FEVER	NO	2019-01-30	REACTIVE		NO	RECOVERED
719	AIZAWL	F	54	FARMER	FEVER, HEADACHE	NO	2019-01-30	REACTIVE		NO	RECOVERED
720	AIZAWL	M	35	BUSINESS	FEVER, HEADACHE	NO	2019-01-30	REACTIVE		NO	RECOVERED
721	AIZAWL	F	40	FARMER	HEADACHE	NO	2019-01-30	REACTIVE		NO	RECOVERED
722	AIZAWL	M	55	BUSINESS	FEVER, HEADACHE	NO	2019-01-30	REACTIVE		NO	RECOVERED
723	AIZAWL	F	40	FARMER	FEVER, HEADACHE	NO	2019-01-30	REACTIVE		NO	RECOVERED
724	AIZAWL	M	50	GOVT. SERVICE	FEVER, HEADACHE	NO	2019-01-30	REACTIVE		NO	RECOVERED
725	AIZAWL	M	50	GOVT. SERVICE	FEVER	NO	2019-01-30	REACTIVE		NO	RECOVERED
726	AIZAWL	M	26	STUDENT	FEVER, HEADACHE	NO	2019-01-30	REACTIVE		NO	RECOVERED
727	AIZAWL	M	32	BUSINESS	FEVER, HEADACHE, CHILLS	NO	2019-01-30	REACTIVE		NO	RECOVERED
728	AIZAWL	F	58	FARMER	FEVER, HEADACHE	NO	2019-01-31	REACTIVE		NO	RECOVERED
729	AIZAWL	F	80	FARMER	HEADACHE	NO	2019-01-31	REACTIVE		NO	RECOVERED
730	AIZAWL	F	29	BUSINESS	FEVER, HEADACHE	NO	2019-01-31	REACTIVE		NO	RECOVERED
731	AIZAWL	F	64	CONSTRUCTION WORKER	FEVER, HEADACHE	NO	2019-01-31	REACTIVE		NO	RECOVERED
732	AIZAWL	M	50	GOVT. SERVICE	FEVER	NO	2019-01-31	REACTIVE		NO	RECOVERED
733	AIZAWL	F	66	CONSTRUCTION WORKER	FEVER, COUGH	NO	2019-01-31	REACTIVE		NO	RECOVERED
734	AIZAWL	F	50	FARMER	FEVER	NO	2019-01-31	REACTIVE		NO	RECOVERED
735	AIZAWL	F	47	BUSINESS	FEVER, HEADACHE, COUGH	NO	2019-01-31	REACTIVE		NO	RECOVERED
736	AIZAWL	M	16	STUDENT	FEVER, HEADACHE	NO	2019-01-18	REACTIVE		NO	RECOVERED
737	AIZAWL	M	40	FARMER	RASH, FEVER	NO	2019-01-16	REACTIVE		NO	RECOVERED
738	AIZAWL	M	54	CONSTRUCTION WORKER	FEVER, HEADACHE	NO	2019-01-18	REACTIVE		NO	RECOVERED
739	AIZAWL	F	30	FARMER	FEVER, BODYACHE	NO	2019-01-21	REACTIVE		NO	RECOVERED
740	AIZAWL	M	49	FARMER	FEVER, CHILLS	NO	2019-01-10		OXK REACTIVE	NO	RECOVERED
741	AIZAWL	F	38	FARMER	FEVER, RASH	NO	2019-02-12	REACTIVE		NO	RECOVERED
742	AIZAWL	M	45	FARMER	MENTAL CHANGE, FEVER	NO	2019-02-13	REACTIVE		NO	RECOVERED
743	AIZAWL	M	12	STUDENT	FEVER	NO	2019-02-04	REACTIVE		YES	RECOVERED
744	AIZAWL	F	18	STUDENT	FEVER, HEADACHE	NO	2019-02-16	REACTIVE		YES	RECOVERED
745	AIZAWL	M	68	CONSTRUCTION WORKER	FEVER, RASH	NO	2019-02-18	REACTIVE		YES	RECOVERED
746	AIZAWL	M	34	FARMER	FEVER, RASH, HEADACHE	NO	2019-01-31	REACTIVE		NO	RECOVERED
747	AIZAWL	F	30	FARMER	FEVER	NO	2019-02-08	REACTIVE		NO	RECOVERED
748	AIZAWL	F	40	BUSINESS	FEVER, RASH	NO	2019-02-12	REACTIVE		NO	RECOVERED
749	AIZAWL	M	59	FARMER	FEVER, CHILLS	NO	2019-02-14	REACTIVE		NO	RECOVERED
750	AIZAWL	F	83	FARMER	FEVER, RASH	NO	2019-02-15	REACTIVE		NO	RECOVERED
751	AIZAWL	F	82	FARMER	FEVER	NO	2019-02-19	REACTIVE		NO	RECOVERED
752	AIZAWL	M	59	CONSTRUCTION WORKER	FEVER, RASH	NO	2019-02-25	REACTIVE		NO	RECOVERED
753	AIZAWL	F	30	FARMER	FEVER, CHILLS	NO	2019-02-25	REACTIVE		NO	RECOVERED
754	AIZAWL	M	51	FARMER	FEVER, BODYACHE	NO	2019-02-26	REACTIVE		NO	RECOVERED
755	AIZAWL	F	37	FARMER	RASH, FEVER	NO	2019-02-11	REACTIVE		NO	RECOVERED
756	AIZAWL	F	57	FARMER	FEVER, CHILLS	NO	2019-02-22	REACTIVE		NO	RECOVERED
757	AIZAWL	M	29	FARMER	FEVER, HEADACHE	NO	2019-02-23	REACTIVE		NO	RECOVERED
758	AIZAWL	M	48	FARMER	FEVER, BODYACHE	NO	2019-02-01	REACTIVE		NO	RECOVERED
759	AIZAWL	M	31	FARMER	FEVER	NO	2019-02-11	REACTIVE		NO	RECOVERED
760	AIZAWL	M	32	CONSTRUCTION WORKER	FEVER, RASH	NO	2019-02-11	REACTIVE		NO	RECOVERED
761	AIZAWL	F	48	FARMER	RASH, BODYACHE	NO	2019-02-14	REACTIVE		NO	RECOVERED
762	AIZAWL	M	13	STUDENT	FEVER, RASH	NO	2019-02-15	REACTIVE		NO	RECOVERED
763	AIZAWL	M	23	STUDENT	FEVER, HEADACHE	NO	2019-02-21	REACTIVE		NO	RECOVERED
764	AIZAWL	F	63	CONSTRUCTION WORKER	FEVER, CHILLS	NO	2019-02-23	REACTIVE		NO	RECOVERED
765	AIZAWL	M	16	STUDENT	MENTAL CHANGE, FEVER	NO	2019-02-25	REACTIVE		NO	RECOVERED
766	AIZAWL	F	18	STUDENT	FEVER, RASH	NO	2019-02-16	REACTIVE		NO	RECOVERED
767	AIZAWL	M	58	GOVT. SERVICE	HEADACHE	NO	2019-02-01	REACTIVE		NO	RECOVERED
768	AIZAWL	M	3	PRE SCHOOL	FEVER, CHILLS	NO	2019-02-01	REACTIVE		NO	RECOVERED
769	AIZAWL	M	64	CONSTRUCTION WORKER	FEVER, RASH	NO	2019-02-04	REACTIVE		NO	RECOVERED
770	AIZAWL	M	41	FARMER	FEVER, BODYACHE	NO	2019-02-04	REACTIVE		NO	RECOVERED
771	AIZAWL	M	34	FARMER	FEVER, MENTAL CHANGE	NO	2019-02-05	REACTIVE		NO	RECOVERED
772	AIZAWL	M	10	STUDENT	FEVER, RASH	NO	2019-02-06	REACTIVE		YES	RECOVERED
773	AIZAWL	M	59	FARMER	FEVER, CHILLS	NO	2019-02-08	REACTIVE		NO	RECOVERED
774	AIZAWL	F	35	BUSINESS	FEVER, HEADACHE	NO	2019-02-12	REACTIVE		NO	RECOVERED
775	AIZAWL	F	62	CONSTRUCTION WORKER	FEVER, CHILLS	NO	2019-02-15	REACTIVE		NO	RECOVERED
776	AIZAWL	F	48	FARMER	FEVER, RASH	NO	2019-02-15	REACTIVE		YES	RECOVERED
777	AIZAWL	M	31	GOVT. SERVICE	FEVER, MENTAL CHANGE	NO	2019-02-15	REACTIVE		NO	RECOVERED
778	AIZAWL	F	25	STUDENT	FEVER, RASH	NO	2019-02-15	REACTIVE		NO	RECOVERED
779	AIZAWL	M	28	FARMER	FEVER, HEADACHE	NO	2019-02-18	REACTIVE		NO	RECOVERED
780	AIZAWL	M	53	GOVT. SERVICE	FEVER	NO	2019-02-21	REACTIVE		YES	RECOVERED
781	AIZAWL	M	61	CONSTRUCTION WORKER	FEVER, RASH	NO	2019-02-21	REACTIVE		NO	RECOVERED
782	AIZAWL	M	42	GOVT. SERVICE	FEVER, CHILLS	NO	2019-02-22	REACTIVE		NO	RECOVERED
783	AIZAWL	M	18	STUDENT	FEVER, RASH	NO	2019-02-22	REACTIVE		NO	RECOVERED
784	AIZAWL	M	35	BUSINESS	FEVER, HEADACHE	NO	2019-02-22	REACTIVE		NO	RECOVERED
785	AIZAWL	M	69	CONSTRUCTION WORKER	FEVER, RASH	NO	2019-02-25	REACTIVE		NO	RECOVERED
786	AIZAWL	M	59	FARMER	FEVER, MENTAL CHANGE	NO	2019-02-26	REACTIVE		YES	RECOVERED
787	AIZAWL	F	36	GOVT. SERVICE	FEVER, RASH	NO	2019-02-27	REACTIVE		NO	RECOVERED
788	AIZAWL	M	61	CONSTRUCTION WORKER	FEVER, CHILLS	NO	2019-02-27	REACTIVE		NO	RECOVERED
789	AIZAWL	F	35	FARMER	FEVER	NO	2019-02-02	REACTIVE		NO	RECOVERED
790	AIZAWL	M	40	FARMER	HEADACHE	NO	2019-02-16	REACTIVE		YES	RECOVERED
791	AIZAWL	M	54	FARMER	RASH, CHILLS, BODYACHE	NO	2019-02-17	REACTIVE		YES	RECOVERED
792	AIZAWL	F	40	FARMER	RASH, FEVER	NO	2019-02-21	REACTIVE		NO	RECOVERED
793	AIZAWL	M	45	FARMER	FEVER, RASH, CHILLS	NO	2019-02-25	REACTIVE		NO	RECOVERED
794	AIZAWL	M	32	FARMER	FEVER, NAUSEA	NO	2019-02-02		OXK REACTIVE	NO	RECOVERED
795	AIZAWL	M	22	STUDENT	FEVER	NO	2019-02-05		OXK REACTIVE	NO	RECOVERED
796	AIZAWL	F	56	GOVT. SERVICE	FEVER	NO	2019-02-05		OXK REACTIVE	NO	RECOVERED
797	AIZAWL	F	24	STUDENT	HEADACHE, FEVER	NO	2019-02-15		OXK REACTIVE	NO	RECOVERED
798	AIZAWL	F	27	BUSINESS	FEVER, RASH, CHILLS	NO	2019-02-18		OXK REACTIVE	NO	RECOVERED
799	AIZAWL	F	34	GOVT. SERVICE	HEADACHE, COUGH	NO	2019-02-19		OXK REACTIVE	NO	RECOVERED
800	AIZAWL	M	48	FARMER	FEVER	NO	2019-03-04	REACTIVE		NO	RECOVERED
801	AIZAWL	M	67	CONSTRUCTION WORKER	NAUSEA, CHILLS	NO	2019-03-08	REACTIVE		NO	RECOVERED
802	AIZAWL	F	16	STUDENT	HEADACHE, CHILLS	NO	2019-03-25	REACTIVE		YES	RECOVERED
803	AIZAWL	M	41	FARMER	FEVER, RASH	NO	2019-03-29	REACTIVE		YES	RECOVERED
804	AIZAWL	M	33	FARMER	VOMITING, RASH, FEVER	NO	2019-03-12	REACTIVE		YES	RECOVERED
805	AIZAWL	F	68	CONSTRUCTION WORKER	FEVER, HEADACHE, CHILLS	NO	2019-03-18	REACTIVE		YES	RECOVERED
806	AIZAWL	M	18	STUDENT	FEVER	NO	2019-03-26	REACTIVE		YES	RECOVERED
807	AIZAWL	M	17	STUDENT	RASH, HEADACHE	NO	2019-03-03	REACTIVE		NO	RECOVERED
808	AIZAWL	F	70	CONSTRUCTION WORKER	CHILLS, FEVER	NO	2019-03-12	REACTIVE		NO	RECOVERED
809	AIZAWL	M	1	PRE SCHOOL	HEADACHE, CHILLS	NO	2019-03-18	REACTIVE		NO	RECOVERED
810	AIZAWL	M	70	CONSTRUCTION WORKER	FEVER, COUGH, CHILLS	NO	2019-03-18	REACTIVE		NO	RECOVERED
811	AIZAWL	F	36	FARMER	FEVER, RASH, CHILLS	NO	2019-03-19	REACTIVE		NO	RECOVERED
812	AIZAWL	F	69	CONSTRUCTION WORKER	VOMITING, RASH	NO	2019-03-25	REACTIVE		NO	RECOVERED
813	AIZAWL	M	21	STUDENT	HEADACHE, RASH	NO	2019-03-09	REACTIVE		NO	RECOVERED
814	AIZAWL	F	19	STUDENT	FEVER, RASH	NO	2019-03-16	REACTIVE		NO	RECOVERED
815	AIZAWL	M	67	CONSTRUCTION WORKER	RASH, FEVER	NO	2019-03-08	REACTIVE		NO	RECOVERED
816	AIZAWL	F	41	FARMER	HEADACHE, CHILLS	NO	2019-03-08	REACTIVE		NO	RECOVERED
817	AIZAWL	M	47	GOVT. SERVICE	COUGH, FEVER, RASH	NO	2019-03-23	REACTIVE		NO	RECOVERED
818	AIZAWL	M	19	STUDENT	FEVER, HEADACHE	NO	2019-03-23	REACTIVE		NO	RECOVERED
819	AIZAWL	F	70	CONSTRUCTION WORKER	FEVER	NO	2019-03-04	REACTIVE		NO	RECOVERED
820	AIZAWL	M	47	FARMER	CHILLS, FEVER	NO	2019-03-11	REACTIVE		NO	RECOVERED
821	AIZAWL	M	48	CONSTRUCTION WORKER	HEADACHE, RASH	NO	2019-03-11	REACTIVE		NO	RECOVERED
822	AIZAWL	F	34	FARMER	FEVER	NO	2019-03-13	REACTIVE		NO	RECOVERED
823	AIZAWL	F	55	FARMER	FEVER, RASH, COUGH	NO	2019-03-14	REACTIVE		NO	RECOVERED
824	AIZAWL	M	66	CONSTRUCTION WORKER	HEADACHE, RASH	NO	2019-03-18	REACTIVE		NO	RECOVERED
825	AIZAWL	M	67	CONSTRUCTION WORKER	FEVER, RASH, VOMITING	NO	2019-03-19	REACTIVE		NO	RECOVERED
826	AIZAWL	M	42	FARMER	HEADACHE, RASH	NO	2019-03-29	REACTIVE		NO	RECOVERED
827	AIZAWL	M	49	FARMER	FEVER, VOMITING	NO	2019-03-24	REACTIVE		NO	RECOVERED
828	AIZAWL	M	30	BUSINESS	FEVER, RASH	NO	2019-03-27	REACTIVE		NO	RECOVERED
829	AIZAWL	M	18	STUDENT	CHILLS, RASH, HEADACHE	NO	2019-03-27	REACTIVE		NO	RECOVERED
830	AIZAWL	F	34	FARMER	FEVER, HEADACHE	NO	2019-03-19		OXK REACTIVE	NO	RECOVERED
831	AIZAWL	F	39	FARMER	FEVER, RASH	NO	2019-03-25		OXK REACTIVE	NO	RECOVERED
832	AIZAWL	F	42	FARMER	FEVER, RASH, CHILLS	NO	2019-03-14	REACTIVE		YES	RECOVERED
833	AIZAWL	M	24	STUDENT	HEADACHE, RASH, CHILLS	NO	2019-03-14	REACTIVE		NO	RECOVERED
834	AIZAWL	M	70	FARMER	HEADACHE, FEVER, RASH	NO	2019-03-15	REACTIVE		NO	RECOVERED
835	AIZAWL	F	60	FARMER	FEVER, RASH, HEADACHE	NO	2019-03-16	REACTIVE		NO	RECOVERED
836	AIZAWL	F	44	FARMER	FEVER, CHILLS, COUGH	NO	2019-03-18	REACTIVE		NO	RECOVERED
837	AIZAWL	F	65	FARMER	VOMITING, RASH	NO	2019-03-18	REACTIVE		NO	RECOVERED
838	AIZAWL	M	24	STUDENT	HEADACHE, RASH	NO	2019-03-19	REACTIVE		NO	RECOVERED
839	AIZAWL	M	45	FARMER	VOMITING, RASH	NO	2019-03-20	REACTIVE		NO	RECOVERED
840	AIZAWL	F	31	BUSINESS	HEADACHE, RASH, CHILLS	NO	2019-03-20	REACTIVE		NO	RECOVERED
841	AIZAWL	F	49	GOVT. SERVICE	FEVER, RASH, COUGH	NO	2019-03-22	REACTIVE		YES	RECOVERED
842	AIZAWL	M	8	STUDENT	HEADACHE, RASH, CHILLS	NO	2019-03-22	REACTIVE		YES	RECOVERED
843	AIZAWL	F	62	FARMER	FEVER, RASH	NO	2019-03-27	REACTIVE		NO	RECOVERED
844	AIZAWL	M	87	ELDERLY	HEADACHE, CHILLS	NO	2019-03-27	REACTIVE		YES	RECOVERED
845	AIZAWL	M	49	GOVT. SERVICE	FEVER, RASH, CHILLS	NO	2019-03-27	REACTIVE		NO	RECOVERED
846	AIZAWL	M	31	FARMER	FEVER, RASH, HEADACHE	NO	2019-03-29	REACTIVE		NO	RECOVERED
847	AIZAWL	M	87	ELDERLY	FEVER, HEADACHE	NO	2019-03-30	REACTIVE		YES	RECOVERED
848	AIZAWL	M	17	STUDENT	CHILLS, COUGH	NO	2019-03-04	REACTIVE		NO	RECOVERED
849	AIZAWL	F	76	FARMER	HEADACHE, RASH, COUGH	NO	2019-03-04	REACTIVE		NO	RECOVERED
850	AIZAWL	F	45	FARMER	NAUSEA, CHILLS	NO	2019-03-04	REACTIVE		NO	RECOVERED
851	AIZAWL	F	43	FARMER	FEVER, RASH, HEADACHE	NO	2019-03-04	REACTIVE		NO	RECOVERED
852	AIZAWL	M	28	BUSINESS	FEVER, RASH, CHILLS	NO	2019-03-05	REACTIVE		NO	RECOVERED
853	AIZAWL	M	69	FARMER	CHILLS, COUGH, RASH	NO	2019-03-11	REACTIVE		NO	RECOVERED
854	AIZAWL	F	62	FARMER	FEVER	NO	2019-03-11	REACTIVE		NO	RECOVERED
855	AIZAWL	F	58	FARMER	HEADACHE, CHILLS, RASH	NO	2019-03-11	REACTIVE		NO	RECOVERED
856	AIZAWL	F	45	FARMER	FEVER, RASH	NO	2019-03-11	REACTIVE		NO	RECOVERED
857	AIZAWL	F	58	GOVT. SERVICE	FEVER	NO	2019-03-11	REACTIVE		NO	RECOVERED
858	AIZAWL	F	65	FARMER	HEADACHE, CHILLS	NO	2019-03-11	REACTIVE		NO	RECOVERED
859	AIZAWL	F	58	GOVT. SERVICE	BODYACHE	NO	2019-03-11	REACTIVE		NO	RECOVERED
860	AIZAWL	F	50	FARMER	HEADACHE, FEVER	NO	2019-03-13	REACTIVE		NO	RECOVERED
861	AIZAWL	F	23	STUDENT	FEVER, RASH	NO	2019-03-14	REACTIVE		NO	RECOVERED
862	AIZAWL	F	4	PRE SCHOOL	HEADACHE, RASH, CHILLS	NO	2019-03-14	REACTIVE		NO	RECOVERED
863	AIZAWL	F	42	FARMER	FEVER, RASH, VOMITING	NO	2019-03-14	REACTIVE		NO	RECOVERED
864	AIZAWL	M	49	FARMER	FEVER, CHILLS	NO	2019-03-16	REACTIVE		NO	RECOVERED
865	AIZAWL	F	70	FARMER	HEADACHE, CHILLS	NO	2019-03-16	REACTIVE		NO	RECOVERED
866	AIZAWL	M	39	FARMER	FEVER, NAUSEA	NO	2019-03-18	REACTIVE		NO	RECOVERED
867	AIZAWL	M	62	FARMER	FEVER, CHILLS	NO	2019-03-18	REACTIVE		NO	RECOVERED
868	AIZAWL	M	49	CONSTRUCTION WORKER	FEVER	NO	2019-03-18	REACTIVE		NO	RECOVERED
869	AIZAWL	M	24	STUDENT	FEVER, RASH	NO	2019-03-19	REACTIVE		NO	RECOVERED
870	AIZAWL	M	49	FARMER	MENTAL CHANGE, FEVER	NO	2019-03-19	REACTIVE		NO	RECOVERED
871	AIZAWL	F	51	FARMER	FEVER	NO	2019-03-20	REACTIVE		NO	RECOVERED
872	AIZAWL	F	42	FARMER	HEADACHE	NO	2019-03-20	REACTIVE		NO	RECOVERED
873	AIZAWL	M	70	FARMER	FEVER	NO	2019-03-20	REACTIVE		NO	RECOVERED
874	AIZAWL	M	7	STUDENT	FEVER, HEADACHE	NO	2019-03-20	REACTIVE		NO	RECOVERED
875	AIZAWL	F	27	BUSINESS	FEVER, HEADACHE	NO	2019-03-25	REACTIVE		NO	RECOVERED
876	AIZAWL	M	4	PRE SCHOOL	HEADACHE	NO	2019-03-25	REACTIVE		NO	RECOVERED
877	AIZAWL	F	85	FARMER	FEVER, HEADACHE	NO	2019-03-25	REACTIVE		NO	RECOVERED
878	AIZAWL	F	73	FARMER	FEVER, HEADACHE	NO	2019-03-25	REACTIVE		NO	RECOVERED
879	AIZAWL	F	68	FARMER	FEVER, HEADACHE	NO	2019-03-25	REACTIVE		NO	RECOVERED
880	AIZAWL	M	45	BUSINESS	FEVER	NO	2019-03-26	REACTIVE		NO	RECOVERED
881	AIZAWL	F	19	STUDENT	FEVER, HEADACHE	NO	2019-03-26	REACTIVE		NO	RECOVERED
882	AIZAWL	F	20	STUDENT	FEVER, HEADACHE, CHILLS	NO	2019-03-28	REACTIVE		NO	RECOVERED
883	AIZAWL	F	24	STUDENT	FEVER, HEADACHE	NO	2019-03-28	REACTIVE		NO	RECOVERED
884	AIZAWL	F	31	BUSINESS	HEADACHE	NO	2019-03-30	REACTIVE		NO	RECOVERED
885	AIZAWL	F	40	FARMER	FEVER, HEADACHE	NO	2019-03-02	REACTIVE		NO	RECOVERED
886	AIZAWL	F	55	FARMER	FEVER, HEADACHE	NO	2019-03-07	REACTIVE		YES	RECOVERED
887	AIZAWL	F	50	FARMER	FEVER	NO	2019-03-07	REACTIVE		NO	RECOVERED
888	AIZAWL	M	25	STUDENT	FEVER, COUGH	NO	2019-03-22		OXK REACTIVE	NO	RECOVERED
889	AIZAWL	M	1	PRE SCHOOL	FEVER	NO	2019-03-25		OXK REACTIVE	NO	RECOVERED
890	AIZAWL	F	40	GOVT. SERVICE	FEVER, HEADACHE, COUGH	NO	2019-03-02		OXK REACTIVE	NO	RECOVERED
891	AIZAWL	M	60	FARMER	FEVER, HEADACHE	NO	2019-04-08	REACTIVE		NO	RECOVERED
892	AIZAWL	M	25	STUDENT	RASH, FEVER	NO	2019-04-15	REACTIVE		NO	RECOVERED
893	AIZAWL	M	62	CONSTRUCTION WORKER	FEVER, HEADACHE	NO	2019-04-20	REACTIVE		YES	RECOVERED
894	AIZAWL	M	65	FARMER	FEVER, BODYACHE	NO	2019-04-22	REACTIVE		NO	RECOVERED
895	AIZAWL	M	48	FARMER	FEVER, CHILLS	NO	2019-04-22	REACTIVE		NO	RECOVERED
896	AIZAWL	M	39	FARMER	FEVER, RASH	NO	2019-04-23	REACTIVE		NO	RECOVERED
897	AIZAWL	M	30	FARMER	MENTAL CHANGE, FEVER	NO	2019-04-23	REACTIVE		NO	RECOVERED
898	AIZAWL	F	11	STUDENT	FEVER	NO	2019-04-29	REACTIVE		NO	RECOVERED
899	AIZAWL	M	57	GOVT. SERVICE	FEVER, HEADACHE	NO	2019-04-09	REACTIVE		YES	RECOVERED
900	AIZAWL	M	24	STUDENT	FEVER, RASH	NO	2019-04-22	REACTIVE		NO	RECOVERED
901	AIZAWL	M	42	GOVT. SERVICE	FEVER, RASH, HEADACHE	NO	2019-04-09	REACTIVE		YES	RECOVERED
902	AIZAWL	M	29	BUSINESS	FEVER	NO	2019-04-11	REACTIVE		YES	RECOVERED
903	AIZAWL	M	56	FARMER	FEVER, RASH	NO	2019-04-15	REACTIVE		YES	RECOVERED
904	AIZAWL	F	45	FARMER	FEVER, CHILLS	NO	2019-04-18	REACTIVE		YES	RECOVERED
905	AIZAWL	M	26	STUDENT	FEVER, RASH	NO	2019-04-24	REACTIVE		YES	RECOVERED
906	AIZAWL	M	45	FARMER	FEVER	NO	2019-04-08		OXK, OX19 & OX2 REACTIVE	NO	RECOVERED
907	AIZAWL	M	50	FARMER	FEVER, RASH	NO	2019-04-09		OXK, OX19 & OX2 REACTIVE	NO	RECOVERED
908	AIZAWL	F	48	FARMER	FEVER, CHILLS	NO	2019-04-12		OXK, OX19 & OX2 REACTIVE	NO	RECOVERED
909	AIZAWL	M	75	FARMER	FEVER, BODYACHE	NO	2019-04-15		OXK, OX19 & OX2 REACTIVE	NO	RECOVERED
910	AIZAWL	F	54	FARMER	RASH, FEVER	NO	2019-04-16		OXK, OX19 & OX2 REACTIVE	NO	RECOVERED
911	AIZAWL	F	14	STUDENT	FEVER, CHILLS	NO	2019-04-30		OXK, OX19 & OX2 REACTIVE	NO	RECOVERED
912	AIZAWL	F	68	FARMER	FEVER, HEADACHE	NO	2019-04-03	REACTIVE		NO	RECOVERED
913	AIZAWL	F	64	FARMER	FEVER, BODYACHE	NO	2019-04-04	REACTIVE		NO	RECOVERED
914	AIZAWL	F	50	FARMER	FEVER	NO	2019-04-09	REACTIVE		NO	RECOVERED
915	AIZAWL	F	63	FARMER	FEVER, RASH	NO	2019-04-25	REACTIVE		NO	RECOVERED
916	AIZAWL	M	48	FARMER	RASH, BODYACHE	NO	2019-04-30	REACTIVE		NO	RECOVERED
917	AIZAWL	M	24	STUDENT	FEVER, RASH	NO	2019-04-09	REACTIVE		NO	RECOVERED
918	AIZAWL	M	8	STUDENT	FEVER, HEADACHE	NO	2019-04-01	REACTIVE		NO	RECOVERED
919	AIZAWL	M	40	FARMER	FEVER, CHILLS	NO	2019-04-02	REACTIVE		NO	RECOVERED
920	AIZAWL	F	76	FARMER	MENTAL CHANGE, FEVER	NO	2019-04-02	REACTIVE		NO	RECOVERED
921	AIZAWL	M	31	FARMER	FEVER, RASH	NO	2019-04-03	REACTIVE		NO	RECOVERED
922	AIZAWL	F	36	FARMER	HEADACHE	NO	2019-04-05	REACTIVE		NO	RECOVERED
923	AIZAWL	M	31	GOVT. SERVICE	FEVER, CHILLS	NO	2019-04-05	REACTIVE		NO	RECOVERED
924	AIZAWL	M	80	FARMER	FEVER, RASH	NO	2019-04-10	REACTIVE		NO	RECOVERED
925	AIZAWL	F	63	FARMER	FEVER, BODYACHE	NO	2019-04-13	REACTIVE		NO	RECOVERED
926	AIZAWL	F	34	FARMER	FEVER, MENTAL CHANGE	NO	2019-04-17	REACTIVE		NO	RECOVERED
927	AIZAWL	F	45	BUSINESS	FEVER, RASH	NO	2019-04-21	REACTIVE		NO	RECOVERED
928	AIZAWL	M	48	CONSTRUCTION WORKER	FEVER, CHILLS	NO	2019-04-24	REACTIVE		NO	RECOVERED
929	AIZAWL	F	36	FARMER	FEVER, HEADACHE	NO	2019-04-24	REACTIVE		NO	RECOVERED
930	AIZAWL	M	60	FARMER	FEVER, CHILLS	NO	2019-04-27	REACTIVE		NO	RECOVERED
931	AIZAWL	M	37	CONSTRUCTION WORKER	FEVER, RASH	NO	2019-04-27	REACTIVE		NO	RECOVERED
932	AIZAWL	F	33	GOVT. SERVICE	FEVER, MENTAL CHANGE	NO	2019-04-30	REACTIVE		NO	RECOVERED
933	AIZAWL	M	66	FARMER	FEVER, RASH	NO	2019-04-05	REACTIVE		NO	RECOVERED
934	AIZAWL	M	34	FARMER	FEVER, HEADACHE	NO	2019-04-26		OXK REACTIVE	NO	RECOVERED
935	AIZAWL	M	27	STUDENT	FEVER	NO	2019-04-26	REACTIVE		NO	RECOVERED
936	AIZAWL	M	1	PRE SCHOOL	FEVER, RASH	NO	2019-04-26	REACTIVE		NO	RECOVERED
937	AIZAWL	F	39	FARMER	FEVER, CHILLS	NO	2019-04-26	REACTIVE		NO	RECOVERED
938	AIZAWL	F	6	STUDENT	FEVER, RASH	NO	2019-04-09	REACTIVE		NO	RECOVERED
939	AIZAWL	F	31	BUSINESS	FEVER, HEADACHE	NO	2019-04-09	REACTIVE		NO	RECOVERED
940	AIZAWL	M	37	FARMER	FEVER, RASH	NO	2019-04-01	REACTIVE		NO	RECOVERED
941	AIZAWL	M	65	FARMER	FEVER, MENTAL CHANGE	NO	2019-04-02	REACTIVE		NO	RECOVERED
942	AIZAWL	M	79	FARMER	FEVER, RASH	NO	2019-04-05	REACTIVE		NO	RECOVERED
943	AIZAWL	M	61	FARMER	FEVER, CHILLS	NO	2019-04-08	REACTIVE		NO	RECOVERED
944	AIZAWL	M	43	FARMER	FEVER	NO	2019-04-08	REACTIVE		NO	RECOVERED
945	AIZAWL	M	29	BUSINESS	HEADACHE	NO	2019-04-10	REACTIVE		NO	RECOVERED
946	AIZAWL	M	30	FARMER	RASH, CHILLS, BODYACHE	NO	2019-04-15	REACTIVE		YES	RECOVERED
947	AIZAWL	M	73	FARMER	RASH, FEVER	NO	2019-04-15	REACTIVE		YES	RECOVERED
948	AIZAWL	F	36	BUSINESS	FEVER, RASH, CHILLS	NO	2019-04-18	REACTIVE		YES	RECOVERED
949	AIZAWL	M	39	GOVT. SERVICE	FEVER	NO	2019-04-18	REACTIVE		NO	RECOVERED
950	AIZAWL	M	29	GOVT. SERVICE	FEVER	NO	2019-04-30	REACTIVE		NO	RECOVERED
951	AIZAWL	M	17	STUDENT	FEVER	NO	2019-04-08	REACTIVE		NO	RECOVERED
952	AIZAWL	M	54	GOVT. SERVICE	FEVER, NAUSEA	NO	2019-04-08	REACTIVE		NO	RECOVERED
953	AIZAWL	F	56	GOVT. SERVICE	FEVER	NO	2019-04-09	REACTIVE		NO	RECOVERED
954	AIZAWL	F	38	FARMER	FEVER	NO	2019-04-09	REACTIVE		NO	RECOVERED
955	AIZAWL	M	7	STUDENT	HEADACHE, FEVER	NO	2019-04-22	REACTIVE		NO	RECOVERED
956	AIZAWL	M	75	FARMER	FEVER, RASH, CHILLS	NO	2019-04-22	REACTIVE		NO	RECOVERED
957	AIZAWL	F	27	STUDENT	HEADACHE, COUGH	NO	2019-04-22	REACTIVE		NO	RECOVERED
958	AIZAWL	M	59	FARMER	FEVER	NO	2019-04-29	REACTIVE		NO	RECOVERED
959	AIZAWL	F	59	FARMER	NAUSEA, CHILLS	NO	2019-04-29	REACTIVE		NO	RECOVERED
960	AIZAWL	F	26	STUDENT	HEADACHE, CHILLS	NO	2019-04-30	REACTIVE		NO	RECOVERED
961	AIZAWL	F	24	STUDENT	FEVER, RASH	NO	2019-04-30	REACTIVE		NO	RECOVERED
962	AIZAWL	M	43	FARMER	VOMITING, RASH, FEVER	NO	2019-04-08	REACTIVE		NO	RECOVERED
963	AIZAWL	F	33	FARMER	FEVER, HEADACHE, CHILLS	NO	2019-04-23	REACTIVE		NO	RECOVERED
964	AIZAWL	M	15	STUDENT	FEVER	NO	2019-04-25	REACTIVE		NO	RECOVERED
965	AIZAWL	M	13	STUDENT	RASH, HEADACHE	NO	2019-04-25	REACTIVE		NO	RECOVERED
966	AIZAWL	F	35	FARMER	CHILLS, FEVER	NO	2019-04-27	REACTIVE		NO	RECOVERED
967	AIZAWL	M	55	FARMER	HEADACHE, CHILLS	NO	2019-04-29	REACTIVE		NO	RECOVERED
968	AIZAWL	M	54	FARMER	FEVER, COUGH, CHILLS	NO	2019-04-29	REACTIVE		NO	RECOVERED
969	AIZAWL	M	31	FARMER	FEVER, RASH, CHILLS	NO	2019-04-30	REACTIVE		NO	RECOVERED
970	AIZAWL	F	24	STUDENT	VOMITING, RASH	NO	2019-04-13		OXK REACTIVE	NO	RECOVERED
971	AIZAWL	F	42	GOVT. SERVICE	HEADACHE, RASH	NO	2019-04-16		OXK REACTIVE	NO	RECOVERED
972	AIZAWL	M	13	STUDENT	FEVER, RASH	NO	2019-04-24		OXK REACTIVE	NO	RECOVERED
973	AIZAWL	M	30	FARMER	RASH, FEVER	NO	2019-04-27		OXK REACTIVE	NO	RECOVERED
974	AIZAWL	F	48	FARMER	HEADACHE, CHILLS	NO	2019-05-14		OXK REACTIVE	NO	RECOVERED
975	AIZAWL	F	33	CONSTRUCTION WORKER	COUGH, FEVER, RASH	NO	2019-05-08		OXK REACTIVE	YES	RECOVERED
976	AIZAWL	M	30	FARMER	FEVER, HEADACHE	NO	2019-05-01		OXK REACTIVE	NO	RECOVERED
977	AIZAWL	F	57	FARMER	FEVER	NO	2019-05-02		OXK REACTIVE	NO	RECOVERED
978	AIZAWL	M	31	FARMER	CHILLS, FEVER	NO	2019-01-12 12:27:22		OXK REACTIVE	YES	RECOVERED
979	AIZAWL	F	16	STUDENT	HEADACHE, RASH	NO	2019-05-13		OXK REACTIVE	NO	RECOVERED
980	AIZAWL	F	45	FARMER	FEVER	NO	2019-05-22		OXK REACTIVE	NO	RECOVERED
981	AIZAWL	M	27	STUDENT	FEVER, RASH, COUGH	NO	2019-05-14		OXK, OX19 & OX2 REACTIVE	NO	RECOVERED
982	AIZAWL	M	69	FARMER	HEADACHE, RASH	NO	2019-05-17		OXK, OX19 & OX2 REACTIVE	NO	RECOVERED
983	AIZAWL	M	72	FARMER	FEVER, RASH, VOMITING	NO	2019-05-27		OXK, OX19 & OX2 REACTIVE	NO	RECOVERED
984	AIZAWL	M	60	FARMER	HEADACHE, RASH	NO	2019-05-30		OXK, OX19 & OX2 REACTIVE	NO	RECOVERED
985	AIZAWL	M	50	FARMER	FEVER, VOMITING	NO	2019-05-31		OXK, OX19 & OX2 REACTIVE	NO	RECOVERED
986	AIZAWL	F	27	CONSTRUCTION WORKER	FEVER, RASH	NO	2019-05-04	REACTIVE		NO	RECOVERED
987	AIZAWL	F	39	FARMER	CHILLS, RASH, HEADACHE	NO	2019-05-06	REACTIVE		NO	RECOVERED
988	AIZAWL	F	45	FARMER	FEVER, HEADACHE	NO	2019-05-07	REACTIVE		NO	RECOVERED
989	AIZAWL	F	4	PRE SCHOOL	FEVER, RASH	NO	2019-05-11	REACTIVE		NO	RECOVERED
990	AIZAWL	F	27	BUSINESS	FEVER, RASH, CHILLS	NO	2019-05-17	REACTIVE		NO	RECOVERED
991	AIZAWL	F	31	BUSINESS	HEADACHE, RASH, CHILLS	NO	2019-05-21	REACTIVE		NO	RECOVERED
992	AIZAWL	M	30	FARMER	HEADACHE, FEVER, RASH	NO	2019-05-24	REACTIVE		NO	RECOVERED
993	AIZAWL	M	14	STUDENT	FEVER, RASH, HEADACHE	NO	2019-05-25	REACTIVE		NO	RECOVERED
994	AIZAWL	F	43	FARMER	FEVER, CHILLS, COUGH	NO	2019-05-25	REACTIVE		NO	RECOVERED
995	AIZAWL	M	11	STUDENT	VOMITING, RASH	NO	2019-05-05	REACTIVE		YES	RECOVERED
996	AIZAWL	M	34	FARMER	HEADACHE, RASH	NO	2019-05-01	REACTIVE		NO	RECOVERED
997	AIZAWL	M	64	FARMER	VOMITING, RASH	NO	2019-05-03	REACTIVE		NO	RECOVERED
998	AIZAWL	F	60	FARMER	HEADACHE, RASH, CHILLS	NO	2019-05-04	REACTIVE		NO	RECOVERED
999	AIZAWL	M	40	BUSINESS	FEVER, RASH, COUGH	NO	2019-05-06	REACTIVE		NO	RECOVERED
1000	AIZAWL	M	50	GOVT. SERVICE	HEADACHE, RASH, CHILLS	NO	2019-05-06	REACTIVE		NO	RECOVERED
1001	AIZAWL	F	37	GOVT. SERVICE	FEVER, RASH	NO	2019-05-07	REACTIVE		NO	RECOVERED
1002	AIZAWL	F	22	STUDENT	HEADACHE, CHILLS	NO	2019-05-07	REACTIVE		NO	RECOVERED
1003	AIZAWL	M	5	STUDENT	FEVER, RASH, CHILLS	NO	2019-05-09	REACTIVE		NO	RECOVERED
1004	AIZAWL	F	30	FARMER	FEVER, RASH, HEADACHE	NO	2019-05-10	REACTIVE		NO	RECOVERED
1005	AIZAWL	F	45	FARMER	FEVER, HEADACHE	NO	2019-05-10	REACTIVE		NO	RECOVERED
1006	AIZAWL	M	83	FARMER	CHILLS, COUGH	NO	2019-05-13	REACTIVE		NO	RECOVERED
1007	AIZAWL	F	58	FARMER	HEADACHE, RASH, COUGH	NO	2019-05-16	REACTIVE		NO	RECOVERED
1008	AIZAWL	F	71	FARMER	NAUSEA, CHILLS	NO	2019-05-17	REACTIVE		NO	RECOVERED
1009	AIZAWL	F	65	FARMER	FEVER, RASH, HEADACHE	NO	2019-05-17	REACTIVE		NO	RECOVERED
1010	AIZAWL	F	46	FARMER	FEVER, RASH, CHILLS	NO	2019-05-20	REACTIVE		NO	RECOVERED
1011	AIZAWL	M	17	STUDENT	CHILLS, COUGH, RASH	NO	2019-05-20	REACTIVE		NO	RECOVERED
1012	AIZAWL	M	69	FARMER	FEVER	NO	2019-05-22	REACTIVE		NO	RECOVERED
1013	AIZAWL	M	62	BUSINESS	HEADACHE, CHILLS, RASH	NO	2019-05-23	REACTIVE		NO	RECOVERED
1014	AIZAWL	M	69	BUSINESS	FEVER, RASH	NO	2019-05-23	REACTIVE		NO	RECOVERED
1015	AIZAWL	F	37	BUSINESS	FEVER	NO	2019-05-24	REACTIVE		NO	RECOVERED
1016	AIZAWL	M	29	BUSINESS	HEADACHE, CHILLS	NO	2019-05-24	REACTIVE		NO	RECOVERED
1017	AIZAWL	M	63	BUSINESS	BODYACHE	NO	2019-05-24	REACTIVE		NO	RECOVERED
1018	AIZAWL	M	27	FARMER	HEADACHE, FEVER	NO	2019-05-26	REACTIVE		NO	RECOVERED
1019	AIZAWL	M	30	CONSTRUCTION WORKER	FEVER, RASH	NO	2019-05-25	REACTIVE		NO	RECOVERED
1020	AIZAWL	M	10	STUDENT	HEADACHE, RASH, CHILLS	NO	2019-05-26	REACTIVE		NO	RECOVERED
1021	AIZAWL	F	29	FARMER	FEVER, RASH, VOMITING	NO	2019-05-28	REACTIVE		NO	RECOVERED
1022	AIZAWL	M	63	BUSINESS	FEVER, CHILLS	NO	2019-05-28	REACTIVE		NO	RECOVERED
1023	AIZAWL	M	56	FARMER	HEADACHE, CHILLS	NO	2019-05-29	REACTIVE		NO	RECOVERED
1024	AIZAWL	M	25	STUDENT	FEVER, NAUSEA	NO	2019-05-29	REACTIVE		NO	RECOVERED
1025	AIZAWL	F	74	FARMER	FEVER, CHILLS	NO	2019-05-02		OXK REACTIVE	NO	RECOVERED
1026	AIZAWL	F	4	PRE SCHOOL	FEVER	NO	2019-05-03		OXK REACTIVE	NO	RECOVERED
1027	AIZAWL	F	50	FARMER	FEVER, RASH	NO	2019-05-03		OXK REACTIVE	NO	RECOVERED
1028	AIZAWL	F	68	BUSINESS	MENTAL CHANGE, FEVER	NO	2019-05-07		OXK REACTIVE	NO	RECOVERED
1029	AIZAWL	F	41	FARMER	FEVER	NO	2019-05-08		OXK REACTIVE	NO	RECOVERED
1030	AIZAWL	F	63	BUSINESS	HEADACHE	NO	2019-05-08		OXK REACTIVE	NO	RECOVERED
1031	AIZAWL	M	63	BUSINESS	FEVER	NO	2019-05-20		OXK REACTIVE	NO	RECOVERED
1032	AIZAWL	F	21	STUDENT	FEVER, HEADACHE	NO	2019-05-28		OXK REACTIVE	NO	RECOVERED
1033	AIZAWL	M	4	PRE SCHOOL	FEVER, HEADACHE	NO	2019-05-30		OXK REACTIVE	NO	RECOVERED
1034	AIZAWL	F	52	FARMER	HEADACHE	NO	2019-05-30		OXK REACTIVE	NO	RECOVERED
1035	AIZAWL	F	1M	PRE SCHOOL	FEVER, HEADACHE	NO	2019-05-31		OXK REACTIVE	NO	RECOVERED
1036	AIZAWL	F	60	FARMER	FEVER, HEADACHE	NO	2019-05-31		OXK REACTIVE	NO	RECOVERED
1037	AIZAWL	F	70	FARMER	FEVER, HEADACHE	NO	2019-05-31		OXK REACTIVE	NO	RECOVERED
1038	AIZAWL	F	45	FARMER	FEVER	NO	2019-05-06		OXK REACTIVE	YES	RECOVERED
1039	AIZAWL	F	52	FARMER	FEVER, HEADACHE	NO	2019-05-06		OXK REACTIVE	NO	RECOVERED
1040	AIZAWL	M	29	FARMER	FEVER, HEADACHE, CHILLS	NO	2019-05-06		OXK REACTIVE	NO	RECOVERED
1041	AIZAWL	M	8	STUDENT	FEVER, HEADACHE	NO	2019-05-08	REACTIVE		NO	RECOVERED
1042	AIZAWL	F	38	FARMER	HEADACHE	NO	2019-05-08	REACTIVE		NO	RECOVERED
1043	AIZAWL	F	75	FARMER	FEVER, HEADACHE	NO	2019-05-22	REACTIVE		NO	RECOVERED
1044	AIZAWL	M	30	FARMER	FEVER, HEADACHE	NO	2019-05-29	REACTIVE		NO	RECOVERED
1045	AIZAWL	M	65	FARMER	FEVER	NO	2019-06-06	REACTIVE		NO	RECOVERED
1046	AIZAWL	M	33	FARMER	FEVER, SEIZURE	NO	2019-06-06	REACTIVE		YES	EXPIRED
1047	AIZAWL	F	52	FARMER	FEVER	NO	2019-06-06	REACTIVE		NO	RECOVERED
1048	AIZAWL	F	62	FARMER	FEVER, HEADACHE, COUGH	NO	2019-06-07	REACTIVE		NO	RECOVERED
1049	AIZAWL	M	23	STUDENT	FEVER, HEADACHE	NO	2019-06-08	REACTIVE		NO	RECOVERED
1050	AIZAWL	M	65	FARMER	RASH, FEVER	NO	2019-06-09	REACTIVE		NO	RECOVERED
1051	AIZAWL	F	71	FARMER	FEVER, HEADACHE	NO	2019-06-10	REACTIVE		NO	RECOVERED
1052	AIZAWL	M	60	BUSINESS	FEVER, BODYACHE	NO	2019-06-11	REACTIVE		NO	RECOVERED
1053	AIZAWL	M	56	GOVT. SERVICE	FEVER, CHILLS	NO	2019-06-12	REACTIVE		NO	RECOVERED
1054	AIZAWL	M	52	CONSTRUCTION WORKER	FEVER, RASH	NO	2019-06-13	REACTIVE		NO	RECOVERED
1055	AIZAWL	F	22	STUDENT	MENTAL CHANGE, FEVER	NO	2019-06-14	REACTIVE		NO	RECOVERED
1056	AIZAWL	F	42	FARMER	FEVER	NO	2019-05-02	REACTIVE		NO	RECOVERED
1057	AIZAWL	M	7	STUDENT	FEVER, HEADACHE	NO	2019-05-07	REACTIVE		NO	RECOVERED
1058	AIZAWL	M	19	STUDENT	FEVER, RASH	NO	2019-05-07	REACTIVE		NO	RECOVERED
1059	AIZAWL	M	14	STUDENT	FEVER, RASH, HEADACHE	NO	2019-05-10	REACTIVE		NO	RECOVERED
1060	AIZAWL	F	27	STUDENT	FEVER	NO	2019-05-13	REACTIVE		NO	RECOVERED
1061	AIZAWL	M	42	FARMER	FEVER, RASH	NO	2019-05-17	REACTIVE		NO	RECOVERED
1062	AIZAWL	M	43	FARMER	FEVER, CHILLS	NO	2019-05-23	REACTIVE		YES	RECOVERED
1063	AIZAWL	M	12	STUDENT	FEVER, RASH	NO	2019-05-27	REACTIVE		NO	RECOVERED
1064	AIZAWL	F	22	STUDENT	FEVER	NO	2019-05-28	REACTIVE		NO	RECOVERED
1065	AIZAWL	F	34	FARMER	FEVER, RASH	NO	2019-05-30	REACTIVE		NO	RECOVERED
1066	AIZAWL	F	32	FARMER	FEVER, CHILLS	NO	2019-05-31	REACTIVE		NO	RECOVERED
1067	AIZAWL	M	18	STUDENT	FEVER, BODYACHE	NO	2019-05-31	REACTIVE		NO	RECOVERED
1068	AIZAWL	M	75	FARMER	RASH, FEVER	NO	2019-05-31	REACTIVE		NO	RECOVERED
1069	AIZAWL	M	43	FARMER	FEVER, CHILLS	NO	2019-05-31	REACTIVE		NO	RECOVERED
1070	AIZAWL	M	48	FARMER	FEVER, HEADACHE	NO	2019-05-06	REACTIVE		YES	RECOVERED
1071	AIZAWL	F	22	STUDENT	FEVER, BODYACHE	NO	2019-05-15		OXK REACTIVE	NO	RECOVERED
1072	AIZAWL	M	38	GOVT. SERVICE	FEVER	NO	2019-05-01		OXK REACTIVE	NO	RECOVERED
1073	AIZAWL	F	39	FARMER	FEVER, RASH	NO	2019-05-01		OXK REACTIVE	NO	RECOVERED
1074	AIZAWL	M	24	STUDENT	RASH, BODYACHE	NO	2019-05-02		OXK REACTIVE	NO	RECOVERED
1075	AIZAWL	F	48	FARMER	FEVER, RASH	NO	2019-06-15	REACTIVE		YES	RECOVERED
1076	AIZAWL	F	66	FARMER	FEVER, HEADACHE	NO	2019-06-28	REACTIVE		NO	RECOVERED
1077	AIZAWL	F	48	FARMER	FEVER, CHILLS	NO	2019-06-11	REACTIVE		NO	RECOVERED
1078	AIZAWL	F	58	FARMER	MENTAL CHANGE, FEVER	NO	2019-06-26	REACTIVE		NO	RECOVERED
1079	AIZAWL	M	48	FARMER	FEVER, RASH	NO	2019-06-26	REACTIVE		NO	RECOVERED
1080	AIZAWL	F	65	FARMER	HEADACHE	NO	2019-06-26	REACTIVE		NO	RECOVERED
1081	AIZAWL	F	54	GOVT. SERVICE	FEVER, CHILLS	NO	2019-06-08	REACTIVE		YES	RECOVERED
1082	AIZAWL	M	27	CONSTRUCTION WORKER	FEVER, RASH	NO	2019-06-08	REACTIVE		YES	RECOVERED
1083	AIZAWL	M	47	FARMER	FEVER, BODYACHE	NO	2019-06-01		OXK, OX19 & OX2 REACTIVE	NO	RECOVERED
1084	AIZAWL	F	32	FARMER	FEVER, MENTAL CHANGE	NO	2019-06-01	REACTIVE		NO	RECOVERED
1085	AIZAWL	M	63	FARMER	FEVER, RASH	NO	2019-06-03	REACTIVE		NO	RECOVERED
1086	AIZAWL	F	52	GOVT. SERVICE	FEVER, CHILLS	NO	2019-06-04	REACTIVE		NO	RECOVERED
1087	AIZAWL	M	18	STUDENT	FEVER, HEADACHE	NO	2019-06-11	REACTIVE		NO	RECOVERED
1088	AIZAWL	M	36	FARMER	FEVER, CHILLS	NO	2019-06-18	REACTIVE		NO	RECOVERED
1089	AIZAWL	F	41	GOVT. SERVICE	FEVER, RASH	NO	2019-06-18	REACTIVE		NO	RECOVERED
1090	AIZAWL	M	31	FARMER	FEVER, MENTAL CHANGE	NO	2019-06-27	REACTIVE		NO	RECOVERED
1091	AIZAWL	F	32	BUSINESS	FEVER, RASH	NO	2019-06-28	REACTIVE		NO	RECOVERED
1092	AIZAWL	F	19	STUDENT	FEVER, HEADACHE	NO	2019-06-19	REACTIVE		NO	RECOVERED
1093	AIZAWL	F	35	FARMER	FEVER	NO	2019-06-29	REACTIVE		NO	RECOVERED
1094	AIZAWL	F	21	STUDENT	FEVER, RASH	NO	2019-06-02	REACTIVE		NO	RECOVERED
1095	AIZAWL	F	55	FARMER	FEVER, CHILLS	NO	2019-06-02	REACTIVE		NO	RECOVERED
1096	AIZAWL	F	4	PRE SCHOOL	FEVER, RASH	NO	2019-06-04	REACTIVE		NO	RECOVERED
1097	AIZAWL	M	49	BUSINESS	FEVER, HEADACHE	NO	2019-06-04	REACTIVE		NO	RECOVERED
1098	AIZAWL	F	85	FARMER	FEVER, RASH	NO	2019-06-04	REACTIVE		NO	RECOVERED
1099	AIZAWL	M	40	BUSINESS	FEVER, MENTAL CHANGE	NO	2019-06-04	REACTIVE		NO	RECOVERED
1100	AIZAWL	M	6	STUDENT	FEVER, RASH	NO	2019-06-04	REACTIVE		NO	RECOVERED
1101	AIZAWL	M	40	FARMER	FEVER, CHILLS	NO	2019-06-06	REACTIVE		NO	RECOVERED
1102	AIZAWL	M	52	BUSINESS	FEVER	NO	2019-06-06	REACTIVE		NO	RECOVERED
1103	AIZAWL	M	30	CONSTRUCTION WORKER	HEADACHE	NO	2019-06-07	REACTIVE		NO	RECOVERED
1104	AIZAWL	F	49	GOVT. SERVICE	RASH, CHILLS, BODYACHE	NO	2019-06-07	REACTIVE		NO	RECOVERED
1105	AIZAWL	M	1	PRE SCHOOL	RASH, FEVER	NO	2019-06-07	REACTIVE		NO	RECOVERED
1106	AIZAWL	M	53	FARMER	FEVER, RASH, CHILLS	NO	2019-06-08	REACTIVE		NO	RECOVERED
1107	AIZAWL	F	6M	PRE SCHOOL	FEVER, NAUSEA	NO	2019-06-09	REACTIVE		NO	RECOVERED
1108	AIZAWL	M	16	STUDENT	FEVER	NO	2019-06-09	REACTIVE		NO	RECOVERED
1109	AIZAWL	M	60	FARMER	FEVER	NO	2019-06-10	REACTIVE		NO	RECOVERED
1110	AIZAWL	M	33	FARMER	HEADACHE, FEVER	NO	2019-06-11	REACTIVE		NO	RECOVERED
1111	AIZAWL	M	58	CONSTRUCTION WORKER	FEVER, RASH, CHILLS	NO	2019-06-12	REACTIVE		NO	RECOVERED
1112	AIZAWL	M	9	STUDENT	HEADACHE, COUGH	NO	2019-06-13	REACTIVE		NO	RECOVERED
1113	AIZAWL	F	14	STUDENT	FEVER	NO	2019-06-17	REACTIVE		NO	RECOVERED
1114	AIZAWL	F	38	FARMER	NAUSEA, CHILLS	NO	2019-06-17	REACTIVE		NO	RECOVERED
1115	AIZAWL	M	30	FARMER	HEADACHE, CHILLS	NO	2019-06-18	REACTIVE		NO	RECOVERED
1116	AIZAWL	F	71	FARMER	FEVER, RASH	NO	2019-06-18	REACTIVE		NO	RECOVERED
1117	AIZAWL	M	25	STUDENT	VOMITING, RASH, FEVER	NO	2019-06-19	REACTIVE		NO	RECOVERED
1118	AIZAWL	M	43	FARMER	FEVER, HEADACHE, CHILLS	NO	2019-06-19	REACTIVE		NO	RECOVERED
1119	AIZAWL	M	65	FARMER	FEVER	NO	2019-06-21	REACTIVE		NO	RECOVERED
1120	AIZAWL	M	32	CONSTRUCTION WORKER	RASH, HEADACHE	NO	2019-06-21	REACTIVE		NO	RECOVERED
1121	AIZAWL	M	27	FARMER	CHILLS, FEVER	NO	2019-06-24	REACTIVE		NO	RECOVERED
1122	AIZAWL	F	23	STUDENT	HEADACHE, CHILLS	NO	2019-06-26	REACTIVE		NO	RECOVERED
1123	AIZAWL	M	46	FARMER	FEVER, COUGH, CHILLS	NO	2019-06-27	REACTIVE		NO	RECOVERED
1124	AIZAWL	M	44	FARMER	FEVER, RASH, CHILLS	NO	2019-06-29	REACTIVE		NO	RECOVERED
1125	CHAMPHAI	F	73	FARMER	VOMITING, RASH	NO	2019-06-29	REACTIVE		NO	RECOVERED
1126	AIZAWL	M	71	FARMER	HEADACHE, RASH	NO	2019-06-29	REACTIVE		NO	RECOVERED
1127	AIZAWL	M	50	GOVT. SERVICE	FEVER, RASH	NO	2019-06-12		OXK REACTIVE	NO	RECOVERED
1128	AIZAWL	M	7	STUDENT	RASH, FEVER	NO	2019-06-12		OXK REACTIVE	NO	RECOVERED
1129	AIZAWL	M	56	FARMER	HEADACHE, CHILLS	NO	2019-06-13		OXK REACTIVE	NO	RECOVERED
1130	AIZAWL	F	24	STUDENT	COUGH, FEVER, RASH	NO	2019-06-16		OXK REACTIVE	NO	RECOVERED
1131	AIZAWL	M	2	PRE SCHOOL	FEVER, HEADACHE	NO	2019-06-17		OXK REACTIVE	NO	RECOVERED
1132	AIZAWL	F	9	STUDENT	FEVER	NO	2019-06-17		OXK REACTIVE	NO	RECOVERED
1133	AIZAWL	F	8	STUDENT	CHILLS, FEVER	NO	2019-06-17		OXK REACTIVE	NO	RECOVERED
1134	AIZAWL	M	15	STUDENT	HEADACHE, RASH	NO	2019-06-18		OXK REACTIVE	NO	RECOVERED
1135	AIZAWL	M	28	BUSINESS	FEVER	NO	2019-06-19		OXK REACTIVE	NO	RECOVERED
1136	AIZAWL	M	30	FARMER	FEVER, RASH, COUGH	NO	2019-06-20		OXK REACTIVE	NO	RECOVERED
1137	AIZAWL	M	26	FARMER	HEADACHE, RASH	NO	2019-06-24		OXK REACTIVE	NO	RECOVERED
1138	AIZAWL	M	68	FARMER	FEVER, RASH, VOMITING	NO	2019-06-27		OXK REACTIVE	NO	RECOVERED
1139	AIZAWL	F	36	FARMER	HEADACHE, RASH	NO	2019-06-28		OXK REACTIVE	NO	RECOVERED
1140	AIZAWL	F	5	STUDENT	FEVER, VOMITING	NO	2019-06-28		OXK REACTIVE	NO	RECOVERED
1141	AIZAWL	M	16	STUDENT	FEVER, RASH	NO	2019-06-03	REACTIVE		NO	RECOVERED
1142	AIZAWL	F	4	PRE SCHOOL	CHILLS, RASH, HEADACHE	NO	2019-06-03	REACTIVE		NO	RECOVERED
1143	AIZAWL	F	42	FARMER	FEVER, HEADACHE	NO	2019-06-03	REACTIVE		NO	RECOVERED
1144	AIZAWL	F	34	FARMER	FEVER, RASH	NO	2019-06-03	REACTIVE		NO	RECOVERED
1145	AIZAWL	F	13	STUDENT	FEVER, RASH, CHILLS	NO	2019-06-03	REACTIVE		NO	RECOVERED
1146	AIZAWL	M	54	BUSINESS	HEADACHE, RASH, CHILLS	NO	2019-06-04	REACTIVE		NO	RECOVERED
1147	AIZAWL	F	6	STUDENT	HEADACHE, FEVER, RASH	NO	2019-06-04	REACTIVE		NO	RECOVERED
1148	AIZAWL	M	60	FARMER	FEVER, RASH, HEADACHE	NO	2019-06-04	REACTIVE		NO	RECOVERED
1149	AIZAWL	M	21	STUDENT	FEVER, CHILLS, COUGH	NO	2019-06-04	REACTIVE		NO	RECOVERED
1150	AIZAWL	M	50	GOVT. SERVICE	VOMITING, RASH	NO	2019-04-06	REACTIVE		NO	RECOVERED
1151	AIZAWL	M	42	GOVT. SERVICE	HEADACHE, RASH	NO	2019-04-06	REACTIVE		NO	RECOVERED
1152	AIZAWL	M	33	FARMER	VOMITING, RASH	NO	2019-04-06	REACTIVE		NO	RECOVERED
1153	AIZAWL	M	43	FARMER	HEADACHE, RASH, CHILLS	NO	2019-06-01	REACTIVE		NO	RECOVERED
1154	AIZAWL	M	8	STUDENT	FEVER, RASH, COUGH	NO	2019-06-01	REACTIVE		NO	RECOVERED
1155	AIZAWL	F	44	FARMER	HEADACHE, RASH, CHILLS	NO	2019-06-04	REACTIVE		NO	RECOVERED
1156	AIZAWL	M	42	FARMER	FEVER, RASH	NO	2019-06-04	REACTIVE		NO	RECOVERED
1157	AIZAWL	M	74	FARMER	HEADACHE, CHILLS	NO	2019-06-06	REACTIVE		NO	RECOVERED
1158	AIZAWL	M	23	STUDENT	FEVER, RASH, CHILLS	NO	2019-06-07	REACTIVE		YES	RECOVERED
1159	AIZAWL	M	30	FARMER	FEVER, RASH, HEADACHE	NO	2019-06-07	REACTIVE		NO	RECOVERED
1160	AIZAWL	M	55	FARMER	FEVER, HEADACHE	NO	2019-06-07	REACTIVE		NO	RECOVERED
1161	AIZAWL	F	60	FARMER	CHILLS, COUGH	NO	2019-06-07	REACTIVE		YES	RECOVERED
1162	AIZAWL	M	25	STUDENT	HEADACHE, RASH, COUGH	NO	2019-06-08	REACTIVE		NO	RECOVERED
1163	AIZAWL	F	11	STUDENT	NAUSEA, CHILLS	NO	2019-06-10	REACTIVE		YES	RECOVERED
1164	AIZAWL	M	6	STUDENT	FEVER, RASH, HEADACHE	NO	2019-06-10	REACTIVE		YES	RECOVERED
1165	AIZAWL	M	17	STUDENT	FEVER, RASH, CHILLS	NO	2019-06-10	REACTIVE		NO	RECOVERED
1166	AIZAWL	M	45	FARMER	CHILLS, COUGH, RASH	NO	2019-06-11	REACTIVE		YES	RECOVERED
1167	AIZAWL	F	29	FARMER	FEVER	NO	2019-06-13	REACTIVE		NO	RECOVERED
1168	AIZAWL	F	9	STUDENT	HEADACHE, CHILLS, RASH	NO	2019-06-13	REACTIVE		YES	RECOVERED
1169	AIZAWL	F	35	FARMER	FEVER, RASH	NO	2019-06-13	REACTIVE		NO	RECOVERED
1170	AIZAWL	F	37	FARMER	FEVER	NO	2019-06-18	REACTIVE		NO	RECOVERED
1171	AIZAWL	M	74	FARMER	HEADACHE, CHILLS	NO	2019-06-18	REACTIVE		NO	RECOVERED
1172	AIZAWL	M	24	STUDENT	BODYACHE	NO	2019-06-18	REACTIVE		NO	RECOVERED
1173	AIZAWL	F	23	STUDENT	HEADACHE, FEVER	NO	2019-06-27	REACTIVE		NO	RECOVERED
1174	AIZAWL	M	39	FARMER	FEVER, RASH	NO	2019-06-28	REACTIVE		NO	RECOVERED
1175	AIZAWL	M	34	FARMER	HEADACHE, RASH, CHILLS	NO	2019-06-29	REACTIVE		NO	RECOVERED
1176	AIZAWL	M	69	FARMER	FEVER, RASH, VOMITING	NO	2019-06-01		OXK REACTIVE	NO	RECOVERED
1177	AIZAWL	M	2	PRE SCHOOL	FEVER, CHILLS	NO	2019-06-11		OXK REACTIVE	NO	RECOVERED
1178	AIZAWL	M	36	FARMER	HEADACHE, CHILLS	NO	2019-07-02	REACTIVE		NO	RECOVERED
1179	AIZAWL	M	50	FARMER	FEVER, NAUSEA	NO	2019-07-08	REACTIVE		NO	RECOVERED
1180	AIZAWL	F	41	FARMER	FEVER, CHILLS	NO	2019-07-08	REACTIVE		NO	RECOVERED
1181	AIZAWL	M	73	FARMER	FEVER	NO	2019-07-16	REACTIVE		NO	RECOVERED
1182	AIZAWL	F	3	PRE SCHOOL	FEVER, RASH	NO	2019-07-18	REACTIVE		YES	RECOVERED
1183	AIZAWL	M	59	FARMER	MENTAL CHANGE, FEVER	NO	2019-07-22	REACTIVE		NO	RECOVERED
1184	AIZAWL	F	38	FARMER	FEVER	NO	2019-07-23	REACTIVE		NO	RECOVERED
1185	AIZAWL	F	6	STUDENT	HEADACHE	NO	2019-07-23	REACTIVE		NO	RECOVERED
1186	AIZAWL	F	45	FARMER	FEVER	NO	2019-07-24	REACTIVE		NO	RECOVERED
1187	AIZAWL	F	40	FARMER	FEVER, HEADACHE	NO	2019-07-29	REACTIVE		NO	RECOVERED
1188	AIZAWL	M	38	FARMER	FEVER, HEADACHE	NO	2019-07-29	REACTIVE		NO	RECOVERED
1189	AIZAWL	F	28	FARMER	HEADACHE	NO	2019-07-30	REACTIVE		NO	RECOVERED
1190	AIZAWL	F	42	FARMER	FEVER, HEADACHE	NO	2019-07-05	REACTIVE		NO	RECOVERED
1191	AIZAWL	M	48	FARMER	FEVER, HEADACHE	NO	2019-07-11	REACTIVE		NO	RECOVERED
1192	AIZAWL	F	53	FARMER	FEVER, HEADACHE	NO	2019-07-11	REACTIVE		YES	RECOVERED
1193	AIZAWL	M	3	PRE SCHOOL	FEVER	NO	2019-07-18	REACTIVE		NO	RECOVERED
1194	AIZAWL	M	43	FARMER	FEVER, HEADACHE	NO	2019-07-19	REACTIVE		YES	RECOVERED
1195	AIZAWL	F	30	FARMER	FEVER, HEADACHE, CHILLS	NO	2019-07-24	REACTIVE		NO	RECOVERED
1196	AIZAWL	F	40	FARMER	FEVER, HEADACHE	NO	2019-07-25	REACTIVE		NO	RECOVERED
1197	AIZAWL	F	41	FARMER	HEADACHE	NO	2019-07-29	REACTIVE		NO	RECOVERED
1198	AIZAWL	F	53	FARMER	FEVER, HEADACHE	NO	2019-07-16	REACTIVE		YES	RECOVERED
1199	AIZAWL	M	66	CONSTRUCTION WORKER	FEVER, HEADACHE	NO	2019-07-02	REACTIVE		NO	RECOVERED
1200	AIZAWL	F	50	FARMER	FEVER	NO	2019-07-11	REACTIVE		NO	RECOVERED
1201	AIZAWL	F	54	FARMER	FEVER, COUGH	NO	2019-07-15	REACTIVE		NO	RECOVERED
1202	AIZAWL	F	41	FARMER	FEVER	NO	2019-07-29	REACTIVE		NO	RECOVERED
1203	AIZAWL	F	52	FARMER	FEVER, HEADACHE, COUGH	NO	2019-07-30	REACTIVE		NO	RECOVERED
1204	AIZAWL	M	68	FARMER	FEVER, HEADACHE	NO	2019-07-11		OXK, OX19 & OX2 REACTIVE	NO	RECOVERED
1205	AIZAWL	M	75	FARMER	RASH, FEVER	NO	2019-07-11		OXK, OX19 & OX2 REACTIVE	NO	RECOVERED
1206	AIZAWL	M	35	FARMER	FEVER, HEADACHE	NO	2019-07-18		OXK, OX19 & OX2 REACTIVE	NO	RECOVERED
1207	AIZAWL	F	34	FARMER	FEVER, BODYACHE	NO	2019-07-18		OXK, OX19 & OX2 REACTIVE	NO	RECOVERED
1208	AIZAWL	F	40	FARMER	FEVER, CHILLS	NO	2019-07-22		OXK, OX19 & OX2 REACTIVE	NO	RECOVERED
1209	AIZAWL	M	40	FARMER	FEVER, RASH	NO	2019-07-22		OXK, OX19 & OX2 REACTIVE	NO	RECOVERED
1210	AIZAWL	F	53	GOVT. SERVICE	MENTAL CHANGE, FEVER	NO	2019-07-08	REACTIVE		NO	RECOVERED
1211	AIZAWL	F	43	GOVT. SERVICE	FEVER	NO	2019-07-09	REACTIVE		NO	RECOVERED
1212	AIZAWL	F	29	BUSINESS	FEVER, HEADACHE	NO	2019-07-12	REACTIVE		NO	RECOVERED
1213	AIZAWL	M	72	FARMER	FEVER, RASH	NO	2019-07-13	REACTIVE		NO	RECOVERED
1214	AIZAWL	M	26	STUDENT	FEVER, RASH, HEADACHE	NO	2019-07-13	REACTIVE		NO	RECOVERED
1215	AIZAWL	F	16	STUDENT	FEVER	NO	2019-07-14	REACTIVE		NO	RECOVERED
1216	AIZAWL	M	56	FARMER	FEVER, RASH	NO	2019-07-15	REACTIVE		NO	RECOVERED
1217	AIZAWL	F	53	GOVT. SERVICE	FEVER, CHILLS	NO	2019-07-16	REACTIVE		NO	RECOVERED
1218	AIZAWL	F	30	BUSINESS	FEVER, RASH	NO	2019-07-17	REACTIVE		NO	RECOVERED
1219	AIZAWL	M	66	FARMER	FEVER	NO	2019-07-19	REACTIVE		NO	RECOVERED
1220	AIZAWL	F	59	FARMER	FEVER, RASH	NO	2019-07-20	REACTIVE		NO	RECOVERED
1221	AIZAWL	F	43	FARMER	FEVER, CHILLS	NO	2019-07-20	REACTIVE		NO	RECOVERED
1222	AIZAWL	F	45	FARMER	FEVER, BODYACHE	NO	2019-07-21	REACTIVE		NO	RECOVERED
1223	AIZAWL	F	33	BUSINESS	RASH, FEVER	NO	2019-07-21	REACTIVE		NO	RECOVERED
1224	AIZAWL	M	57	BUSINESS	FEVER, CHILLS	NO	2019-07-22	REACTIVE		NO	RECOVERED
1225	AIZAWL	F	40	GOVT. SERVICE	FEVER, HEADACHE	NO	2019-07-23	REACTIVE		NO	RECOVERED
1226	AIZAWL	F	28	BUSINESS	FEVER, BODYACHE	NO	2019-07-31	REACTIVE		NO	RECOVERED
1227	AIZAWL	M	40	BUSINESS	FEVER	NO	2019-07-07	REACTIVE		YES	RECOVERED
1228	AIZAWL	M	35	BUSINESS	FEVER, RASH	NO	2019-07-08	REACTIVE		YES	RECOVERED
1229	AIZAWL	F	52	FARMER	RASH, BODYACHE	NO	2019-07-09	REACTIVE		YES	RECOVERED
1230	AIZAWL	M	73	FARMER	FEVER, RASH	NO	2019-07-11	REACTIVE		YES	RECOVERED
1231	AIZAWL	F	60	FARMER	FEVER, HEADACHE	NO	2019-07-27	REACTIVE		YES	RECOVERED
1232	AIZAWL	M	33	BUSINESS	FEVER, CHILLS	NO	2019-07-31	REACTIVE		YES	RECOVERED
1233	AIZAWL	M	3	PRE SCHOOL	MENTAL CHANGE, FEVER	NO	2019-07-09	REACTIVE		NO	RECOVERED
1234	AIZAWL	M	25	STUDENT	FEVER, RASH	NO	2019-07-09	REACTIVE		NO	RECOVERED
1235	AIZAWL	M	44	FARMER	HEADACHE	NO	2019-07-01	REACTIVE		NO	RECOVERED
1236	AIZAWL	M	82	FARMER	FEVER, CHILLS	NO	2019-07-02	REACTIVE		NO	RECOVERED
1237	AIZAWL	F	50	FARMER	FEVER, RASH	NO	2019-07-02	REACTIVE		NO	RECOVERED
1238	AIZAWL	M	74	FARMER	FEVER, BODYACHE	NO	2019-07-02	REACTIVE		NO	RECOVERED
1239	AIZAWL	M	26	BUSINESS	FEVER, MENTAL CHANGE	NO	2019-07-03	REACTIVE		NO	RECOVERED
1240	AIZAWL	M	74	FARMER	FEVER, RASH	NO	2019-07-03	REACTIVE		NO	RECOVERED
1241	AIZAWL	M	78	FARMER	FEVER, CHILLS	NO	2019-07-03	REACTIVE		NO	RECOVERED
1242	AIZAWL	M	37	BUSINESS	FEVER, HEADACHE	NO	2019-07-04	REACTIVE		NO	RECOVERED
1243	AIZAWL	F	67	FARMER	FEVER, CHILLS	NO	2019-07-04	REACTIVE		NO	RECOVERED
1244	AIZAWL	M	65	FARMER	FEVER, RASH	NO	2019-07-04	REACTIVE		NO	RECOVERED
1245	AIZAWL	M	37	FARMER	FEVER, MENTAL CHANGE	NO	2019-07-05	REACTIVE		NO	RECOVERED
1246	AIZAWL	M	18	STUDENT	FEVER, RASH	NO	2019-07-05	REACTIVE		NO	RECOVERED
1247	AIZAWL	M	27	STUDENT	FEVER, HEADACHE	NO	2019-07-05	REACTIVE		NO	RECOVERED
1248	AIZAWL	F	23	STUDENT	FEVER	NO	2019-07-06	REACTIVE		NO	RECOVERED
1249	AIZAWL	M	11	STUDENT	FEVER, RASH	NO	2019-07-06	REACTIVE		NO	RECOVERED
1250	AIZAWL	F	13	STUDENT	FEVER, CHILLS	NO	2019-07-08	REACTIVE		NO	RECOVERED
1251	AIZAWL	M	23	STUDENT	FEVER, RASH	NO	2019-07-09	REACTIVE		NO	RECOVERED
1252	AIZAWL	M	83	FARMER	FEVER, HEADACHE	NO	2019-07-09	REACTIVE		NO	RECOVERED
1253	AIZAWL	M	5	STUDENT	FEVER, RASH	NO	2019-07-09	REACTIVE		NO	RECOVERED
1254	AIZAWL	F	40	FARMER	FEVER, MENTAL CHANGE	NO	2019-07-10	REACTIVE		NO	RECOVERED
1255	AIZAWL	F	70	FARMER	FEVER, RASH	NO	2019-07-10	REACTIVE		NO	RECOVERED
1256	AIZAWL	F	33	FARMER	FEVER, CHILLS	NO	2019-07-10	REACTIVE		NO	RECOVERED
1257	AIZAWL	F	35	FARMER	FEVER	NO	2019-07-10	REACTIVE		NO	RECOVERED
1258	AIZAWL	M	50	GOVT. SERVICE	HEADACHE	NO	2019-07-10	REACTIVE		NO	RECOVERED
1259	AIZAWL	F	39	FARMER	RASH, CHILLS, BODYACHE	NO	2019-07-10	REACTIVE		NO	RECOVERED
1260	AIZAWL	F	55	FARMER	RASH, FEVER	NO	2019-07-10	REACTIVE		NO	RECOVERED
1261	AIZAWL	M	8	STUDENT	FEVER, RASH, CHILLS	NO	2019-07-11	REACTIVE		NO	RECOVERED
1262	AIZAWL	M	9	STUDENT	FEVER, CHILLS	NO	2019-07-11	REACTIVE		NO	RECOVERED
1263	AIZAWL	F	79	FARMER	FEVER, HEADACHE	NO	2019-07-11	REACTIVE		NO	RECOVERED
1264	AIZAWL	F	32	FARMER	FEVER, CHILLS, BODYACHE	NO	2019-07-11	REACTIVE		NO	RECOVERED
1265	AIZAWL	F	28	BUSINESS	FEVER, RASH	NO	2019-07-11	REACTIVE		NO	RECOVERED
1266	AIZAWL	M	18	STUDENT	FEVER, CHILLS	NO	2019-07-11	REACTIVE		NO	RECOVERED
1267	AIZAWL	F	80	FARMER	FEVER, HEADACHE	NO	2019-07-12	REACTIVE		NO	RECOVERED
1268	AIZAWL	M	5	STUDENT	FEVER, BODYACHE	NO	2019-07-12	REACTIVE		NO	RECOVERED
1269	AIZAWL	F	43	FARMER	FEVER, COUGH	NO	2019-07-12	REACTIVE		NO	RECOVERED
1270	AIZAWL	F	39	FARMER	FEVER	NO	2019-07-13	REACTIVE		NO	RECOVERED
1271	AIZAWL	M	32	FARMER	RASH, COUGH	NO	2019-07-13	REACTIVE		NO	RECOVERED
1272	AIZAWL	F	9	STUDENT	NAUSEA, COUGH, CHILLS	NO	2019-07-15	REACTIVE		NO	RECOVERED
1273	AIZAWL	M	50	BUSINESS	FEVER, RASH	NO	2019-07-15	REACTIVE		NO	RECOVERED
1274	AIZAWL	M	33	GOVT. SERVICE	FEVER, COUGH	NO	2019-07-15	REACTIVE		NO	RECOVERED
1275	AIZAWL	F	53	FARMER	FEVER, HEADACHE	NO	2019-07-15	REACTIVE		NO	RECOVERED
1276	AIZAWL	F	65	FARMER	FEVER, RASH, COUGH	NO	2019-07-17	REACTIVE		NO	RECOVERED
1277	AIZAWL	M	78	FARMER	FEVER, HEADACHE	NO	2019-07-17	REACTIVE		NO	RECOVERED
1278	AIZAWL	F	24	STUDENT	FEVER, CHILLS	NO	2019-07-18	REACTIVE		NO	RECOVERED
1279	AIZAWL	F	46	FARMER	FEVER, RASH, BODYACHE	NO	2019-07-18	REACTIVE		NO	RECOVERED
1280	AIZAWL	F	2	PRE SCHOOL	NAUSEA, COUGH, CHILLS	NO	2019-07-18	REACTIVE		NO	RECOVERED
1281	AIZAWL	M	56	FARMER	FEVER, CHILLS	NO	2019-07-19	REACTIVE		NO	RECOVERED
1282	AIZAWL	F	2	PRE SCHOOL	FEVER, HEADACHE	NO	2019-07-19	REACTIVE		NO	RECOVERED
1283	AIZAWL	F	33	FARMER	FEVER, CHILLS, BODYACHE	NO	2019-07-19	REACTIVE		NO	RECOVERED
1284	AIZAWL	M	25	STUDENT	FEVER, RASH	NO	2019-07-20	REACTIVE		NO	RECOVERED
1285	AIZAWL	F	33	FARMER	FEVER, CHILLS	NO	2019-07-20	REACTIVE		NO	RECOVERED
1286	AIZAWL	M	31	BUSINESS	FEVER, HEADACHE	NO	2019-07-22	REACTIVE		NO	RECOVERED
1287	AIZAWL	F	68	FARMER	FEVER, BODYACHE	NO	2019-07-22	REACTIVE		NO	RECOVERED
1288	AIZAWL	M	37	FARMER	FEVER, COUGH	NO	2019-07-22	REACTIVE		NO	RECOVERED
1289	AIZAWL	F	75	FARMER	FEVER	NO	2019-07-23	REACTIVE		NO	RECOVERED
1290	AIZAWL	M	46	FARMER	RASH, COUGH	NO	2019-07-23	REACTIVE		NO	RECOVERED
1291	AIZAWL	F	32	FARMER	NAUSEA, COUGH, CHILLS	NO	2019-07-24	REACTIVE		NO	RECOVERED
1292	AIZAWL	M	35	FARMER	FEVER, RASH	NO	2019-07-24	REACTIVE		NO	RECOVERED
1293	AIZAWL	M	6	STUDENT	FEVER, COUGH	NO	2019-07-25	REACTIVE		NO	RECOVERED
1294	AIZAWL	M	8	STUDENT	FEVER, HEADACHE	NO	2019-07-26	REACTIVE		NO	RECOVERED
1295	AIZAWL	M	30	FARMER	FEVER, RASH, COUGH	NO	2019-07-26	REACTIVE		NO	RECOVERED
1296	AIZAWL	M	26	GOVT. SERVICE	FEVER, HEADACHE	NO	2019-07-26	REACTIVE		NO	RECOVERED
1297	AIZAWL	M	55	BUSINESS	FEVER, CHILLS	NO	2019-07-26	REACTIVE		NO	RECOVERED
1298	AIZAWL	M	4	PRE SCHOOL	FEVER, RASH, BODYACHE	NO	2019-07-26	REACTIVE		NO	RECOVERED
1299	AIZAWL	M	55	FARMER	NAUSEA, COUGH, CHILLS	NO	2019-07-27	REACTIVE		NO	RECOVERED
1300	AIZAWL	M	50	BUSINESS	FEVER, CHILLS	NO	2019-07-27	REACTIVE		NO	RECOVERED
1301	AIZAWL	F	55	GOVT. SERVICE	FEVER, HEADACHE	NO	2019-07-27	REACTIVE		NO	RECOVERED
1302	AIZAWL	F	10	STUDENT	FEVER, CHILLS, BODYACHE	NO	2019-07-27	REACTIVE		NO	RECOVERED
1303	AIZAWL	F	52	FARMER	FEVER, RASH	NO	2019-07-28	REACTIVE		NO	RECOVERED
1304	AIZAWL	M	67	FARMER	FEVER, CHILLS	NO	2019-07-29	REACTIVE		NO	RECOVERED
1305	AIZAWL	F	54	GOVT. SERVICE	FEVER, HEADACHE	NO	2019-07-29	REACTIVE		NO	RECOVERED
1306	AIZAWL	F	10	STUDENT	FEVER, BODYACHE	NO	2019-07-29	REACTIVE		NO	RECOVERED
1307	AIZAWL	F	31	GOVT. SERVICE	FEVER, COUGH	NO	2019-07-29	REACTIVE		NO	RECOVERED
1308	AIZAWL	M	26	BUSINESS	FEVER	NO	2019-07-30	REACTIVE		NO	RECOVERED
1309	AIZAWL	F	55	GOVT. SERVICE	RASH, COUGH	NO	2019-07-30	REACTIVE		NO	RECOVERED
1310	AIZAWL	F	19	STUDENT	NAUSEA, COUGH, CHILLS	NO	2019-07-30	REACTIVE		NO	RECOVERED
1311	AIZAWL	M	59	FARMER	FEVER, RASH	NO	2019-07-02		OXK REACTIVE	NO	RECOVERED
1312	AIZAWL	F	55	FARMER	FEVER, COUGH	NO	2019-07-04		OXK REACTIVE	NO	RECOVERED
1313	AIZAWL	M	52	FARMER	FEVER, HEADACHE	NO	2019-07-15		OXK REACTIVE	NO	RECOVERED
1314	AIZAWL	M	42	FARMER	FEVER, RASH, COUGH	NO	2019-07-01		OXK REACTIVE	NO	RECOVERED
1315	AIZAWL	M	6	STUDENT	FEVER, HEADACHE	NO	2019-07-02		OXK REACTIVE	NO	RECOVERED
1316	AIZAWL	F	45	FARMER	FEVER, CHILLS	NO	2019-07-08		OXK REACTIVE	NO	RECOVERED
1317	AIZAWL	F	31	FARMER	FEVER, RASH, BODYACHE	NO	2019-07-15		OXK REACTIVE	NO	RECOVERED
1318	AIZAWL	M	32	GOVT. SERVICE	NAUSEA, COUGH, CHILLS	NO	2019-07-19		OXK REACTIVE	NO	RECOVERED
1319	AIZAWL	M	16	STUDENT	FEVER, CHILLS	NO	2019-07-22		OXK REACTIVE	NO	RECOVERED
1320	AIZAWL	F	45	FARMER	FEVER, HEADACHE	NO	2019-07-05		OXK, OX19 & OX2 REACTIVE	NO	RECOVERED
1321	AIZAWL	F	23	STUDENT	FEVER, CHILLS, BODYACHE	NO	2019-07-05		OXK, OX19 & OX2 REACTIVE	NO	RECOVERED
1322	AIZAWL	M	9	STUDENT	FEVER, RASH	NO	2019-07-15		OXK, OX19 & OX2 REACTIVE	YES	RECOVERED
1323	AIZAWL	F	41	FARMER	FEVER, CHILLS	NO	2019-07-26		OXK, OX19 & OX2 REACTIVE	NO	RECOVERED
1324	AIZAWL	F	2	PRE SCHOOL	FEVER, HEADACHE	NO	2019-07-01	REACTIVE		NO	RECOVERED
1325	AIZAWL	M	3	PRE SCHOOL	FEVER, BODYACHE	NO	2019-07-03	REACTIVE		NO	RECOVERED
1326	AIZAWL	F	12	STUDENT	FEVER, COUGH	NO	2019-07-17	REACTIVE		NO	RECOVERED
1327	AIZAWL	M	20	STUDENT	FEVER	NO	2019-07-17	REACTIVE		NO	RECOVERED
1328	AIZAWL	F	23	STUDENT	RASH, COUGH	NO	2019-07-18	REACTIVE		NO	RECOVERED
1329	AIZAWL	F	21	STUDENT	NAUSEA, COUGH, CHILLS	NO	2019-07-22	REACTIVE		NO	RECOVERED
1330	AIZAWL	M	18	STUDENT	FEVER, RASH	NO	2019-07-22	REACTIVE		NO	RECOVERED
1331	AIZAWL	M	43	CONSTRUCTION WORKER	FEVER, COUGH	NO	2019-07-22	REACTIVE		NO	RECOVERED
1332	AIZAWL	F	80	FARMER	FEVER, HEADACHE	NO	2019-07-24	REACTIVE		NO	RECOVERED
1333	AIZAWL	M	79	FARMER	FEVER, RASH, COUGH	NO	2019-07-29	REACTIVE		NO	RECOVERED
1334	AIZAWL	M	1	PRE SCHOOL	FEVER, HEADACHE	NO	2019-07-01	REACTIVE		YES	RECOVERED
1335	AIZAWL	F	55	FARMER	FEVER, CHILLS	NO	2019-07-01	REACTIVE		NO	RECOVERED
1336	AIZAWL	F	38	FARMER	FEVER, RASH, BODYACHE	NO	2019-07-01	REACTIVE		NO	RECOVERED
1337	AIZAWL	F	10	STUDENT	NAUSEA, COUGH, CHILLS	NO	2019-07-02	REACTIVE		NO	RECOVERED
1338	AIZAWL	M	40	FARMER	FEVER, CHILLS	NO	2019-07-02	REACTIVE		YES	RECOVERED
1339	AIZAWL	M	21	STUDENT	FEVER, HEADACHE	NO	2019-07-04	REACTIVE		NO	RECOVERED
1340	AIZAWL	M	20	STUDENT	FEVER, CHILLS, BODYACHE	NO	2019-07-04	REACTIVE		NO	RECOVERED
1341	AIZAWL	M	15	STUDENT	FEVER, RASH	NO	2019-07-04	REACTIVE		NO	RECOVERED
1342	AIZAWL	M	5	STUDENT	FEVER, CHILLS	NO	2019-07-09	REACTIVE		NO	RECOVERED
1343	AIZAWL	F	2	PRE SCHOOL	FEVER, HEADACHE	NO	2019-07-09	REACTIVE		NO	RECOVERED
1344	AIZAWL	F	70	FARMER	FEVER, BODYACHE	NO	2019-07-15	REACTIVE		NO	RECOVERED
1345	AIZAWL	M	8	STUDENT	FEVER, COUGH	NO	2019-07-15	REACTIVE		NO	RECOVERED
1346	AIZAWL	M	33	FARMER	FEVER	NO	2019-07-16	REACTIVE		YES	RECOVERED
1347	AIZAWL	F	14	STUDENT	RASH, COUGH	NO	2019-07-19	REACTIVE		NO	RECOVERED
1348	AIZAWL	F	50	FARMER	NAUSEA, COUGH, CHILLS	NO	2019-07-22	REACTIVE		NO	RECOVERED
1349	AIZAWL	M	50	FARMER	FEVER, RASH	NO	2019-07-23	REACTIVE		NO	RECOVERED
1350	AIZAWL	F	45	FARMER	FEVER, COUGH	NO	2019-07-23	REACTIVE		NO	RECOVERED
1351	AIZAWL	M	55	FARMER	FEVER, HEADACHE	NO	2019-07-23	REACTIVE		NO	RECOVERED
1352	AIZAWL	M	27	FARMER	FEVER, RASH, COUGH	NO	2019-07-26	REACTIVE		NO	RECOVERED
1353	AIZAWL	M	8	STUDENT	FEVER, HEADACHE	NO	2019-07-26	REACTIVE		NO	RECOVERED
1354	AIZAWL	M	11	STUDENT	FEVER, CHILLS	NO	2019-07-26	REACTIVE		NO	RECOVERED
1355	AIZAWL	M	53	FARMER	FEVER, RASH, BODYACHE	NO	2019-07-26	REACTIVE		YES	RECOVERED
1356	AIZAWL	M	22	STUDENT	NAUSEA, COUGH, CHILLS	NO	2019-07-26	REACTIVE		NO	RECOVERED
1357	AIZAWL	F	27	FARMER	FEVER, CHILLS	NO	2019-07-27	REACTIVE		YES	RECOVERED
1358	AIZAWL	F	2	PRE SCHOOL	FEVER, HEADACHE	NO	2019-07-29	REACTIVE		NO	RECOVERED
1359	AIZAWL	M	58	FARMER	FEVER, CHILLS, BODYACHE	NO	2019-07-29	REACTIVE		NO	RECOVERED
1360	AIZAWL	F	7	STUDENT	FEVER, RASH	NO	2019-07-29	REACTIVE		NO	RECOVERED
1361	AIZAWL	F	91	FARMER	FEVER, CHILLS	NO	2019-07-29	REACTIVE		NO	RECOVERED
1362	AIZAWL	F	31	FARMER	FEVER, HEADACHE	NO	2019-07-29	REACTIVE		YES	RECOVERED
1363	AIZAWL	M	26	FARMER	FEVER, BODYACHE	NO	2019-07-29	REACTIVE		NO	RECOVERED
1364	AIZAWL	M	40	FARMER	FEVER, COUGH	NO	2019-07-30	REACTIVE		NO	RECOVERED
1365	AIZAWL	F	4	PRE SCHOOL	FEVER	NO	2019-07-30	REACTIVE		NO	RECOVERED
1366	AIZAWL	M	32	FARMER	RASH, COUGH	NO	2019-07-30	REACTIVE		NO	RECOVERED
1367	AIZAWL	F	21	STUDENT	NAUSEA, COUGH, CHILLS	NO	2019-08-01	REACTIVE		NO	RECOVERED
1368	AIZAWL	M	58	FARMER	FEVER, RASH	NO	2019-07-02	REACTIVE		NO	RECOVERED
1369	AIZAWL	F	38	FARMER	FEVER, COUGH	NO	2019-07-10	REACTIVE		NO	RECOVERED
1370	AIZAWL	F	56	BUSINESS	FEVER, HEADACHE	NO	2019-07-15	REACTIVE		NO	RECOVERED
1371	AIZAWL	F	21	STUDENT	FEVER, RASH, COUGH	NO	2019-07-16	REACTIVE		NO	RECOVERED
1372	AIZAWL	F	38	FARMER	FEVER, HEADACHE	NO	2019-07-17	REACTIVE		NO	RECOVERED
1373	AIZAWL	M	30	FARMER	FEVER, CHILLS	NO	2019-07-22	REACTIVE		NO	RECOVERED
1374	AIZAWL	M	3	PRE SCHOOL	FEVER, RASH, BODYACHE	NO	2019-07-22	REACTIVE		NO	RECOVERED
1375	AIZAWL	M	2	PRE SCHOOL	NAUSEA, COUGH, CHILLS	NO	2019-07-23	REACTIVE		NO	RECOVERED
1376	AIZAWL	M	84	FARMER	FEVER, CHILLS	NO	2019-07-23	REACTIVE		NO	RECOVERED
1377	AIZAWL	M	53	FARMER	FEVER, HEADACHE	NO	2019-07-23	REACTIVE		NO	RECOVERED
1378	AIZAWL	M	56	FARMER	FEVER, CHILLS, BODYACHE	NO	2019-07-29	REACTIVE		NO	RECOVERED
1379	AIZAWL	M	43	FARMER	FEVER, RASH	NO	2019-07-29	REACTIVE		NO	RECOVERED
1380	AIZAWL	M	64	FARMER	FEVER, CHILLS	NO	2019-07-29	REACTIVE		NO	RECOVERED
1381	AIZAWL	M	34	GOVT. SERVICE	FEVER, HEADACHE	NO	2019-07-16		OXK REACTIVE	NO	RECOVERED
1382	AIZAWL	M	17	STUDENT	FEVER, BODYACHE	NO	2019-07-17		OXK REACTIVE	NO	RECOVERED
1383	AIZAWL	M	52	FARMER	FEVER, COUGH	NO	2019-08-01	REACTIVE		NO	RECOVERED
1384	AIZAWL	M	35	FARMER	FEVER	NO	2019-08-03	REACTIVE		NO	RECOVERED
1385	AIZAWL	F	30	FARMER	RASH, COUGH	NO	2019-08-02	REACTIVE		NO	RECOVERED
1386	AIZAWL	M	52	FARMER	NAUSEA, COUGH, CHILLS	NO	2019-08-05	REACTIVE		NO	RECOVERED
1387	AIZAWL	F	13	STUDENT	FEVER, RASH	NO	2019-08-05	REACTIVE		NO	RECOVERED
1388	AIZAWL	F	61	FARMER	FEVER, COUGH	NO	2019-08-05		OXK REACTIVE	NO	RECOVERED
1389	AIZAWL	M	61	FARMER	FEVER, HEADACHE	NO	2019-08-13		OXK REACTIVE	NO	RECOVERED
1390	AIZAWL	F	40	FARMER	FEVER, RASH, COUGH	NO	2019-08-13	REACTIVE		NO	RECOVERED
1391	AIZAWL	F	37	FARMER	FEVER, HEADACHE	NO	2019-08-15	REACTIVE		YES	RECOVERED
1392	AIZAWL	M	50	BUSINESS	FEVER, CHILLS	NO	2019-08-20	REACTIVE		NO	RECOVERED
1393	AIZAWL	M	53	FARMER	FEVER, RASH, BODYACHE	NO	2019-08-20		OXK REACTIVE	NO	RECOVERED
1394	AIZAWL	M	21	STUDENT	NAUSEA, COUGH, CHILLS	NO	2019-08-22	REACTIVE		NO	RECOVERED
1395	AIZAWL	M	54	FARMER	FEVER, CHILLS	NO	2019-08-23		OXK REACTIVE	NO	RECOVERED
1396	AIZAWL	M	37	FARMER	FEVER, HEADACHE	NO	2019-08-26		OXK REACTIVE	NO	RECOVERED
1397	AIZAWL	M	54	FARMER	FEVER, CHILLS, BODYACHE	NO	2019-08-26		OXK REACTIVE	NO	RECOVERED
1398	AIZAWL	M	58	CONSTRUCTION WORKER	FEVER, RASH	NO	2019-08-21	REACTIVE		YES	RECOVERED
1399	AIZAWL	F	31	FARMER	FEVER, CHILLS	NO	2019-08-07	REACTIVE		NO	RECOVERED
1400	AIZAWL	F	15	STUDENT	FEVER, HEADACHE	NO	2019-08-09	REACTIVE		NO	RECOVERED
1401	AIZAWL	M	23	STUDENT	FEVER, BODYACHE	NO	2019-08-13	REACTIVE		NO	RECOVERED
1402	AIZAWL	F	11	STUDENT	FEVER, COUGH	NO	2019-08-19	REACTIVE		NO	RECOVERED
1403	AIZAWL	M	23	STUDENT	FEVER	NO	2019-08-22	REACTIVE		NO	RECOVERED
1404	AIZAWL	F	20	STUDENT	RASH, COUGH	NO	2019-08-10	REACTIVE		YES	RECOVERED
1405	AIZAWL	M	68	FARMER	NAUSEA, COUGH, CHILLS	NO	2019-08-31	REACTIVE		YES	RECOVERED
1406	AIZAWL	F	20	STUDENT	FEVER, RASH	NO	2019-08-04	REACTIVE		NO	RECOVERED
1407	AIZAWL	F	64	FARMER	FEVER, COUGH	NO	2019-08-09	REACTIVE		NO	RECOVERED
1408	AIZAWL	F	68	FARMER	FEVER, HEADACHE	NO	2019-08-16	REACTIVE		NO	RECOVERED
1409	AIZAWL	F	10	STUDENT	FEVER, RASH, COUGH	NO	2019-07-25		OXK, OX19 & OX2 REACTIVE	NO	RECOVERED
1410	AIZAWL	F	33	FARMER	FEVER, HEADACHE	NO	2019-07-26		OXK, OX19 & OX2 REACTIVE	NO	RECOVERED
1411	AIZAWL	F	83	FARMER	FEVER, CHILLS	NO	2019-07-29		OXK, OX19 & OX2 REACTIVE	NO	RECOVERED
1412	AIZAWL	M	54	FARMER	FEVER, RASH, BODYACHE	NO	2019-07-29		OXK, OX19 & OX2 REACTIVE	NO	RECOVERED
1413	AIZAWL	F	29	BUSINESS	NAUSEA, COUGH, CHILLS	NO	2019-08-01	REACTIVE		NO	RECOVERED
1414	AIZAWL	M	32	BUSINESS	FEVER, CHILLS	NO	2019-08-15	REACTIVE		NO	RECOVERED
1415	AIZAWL	M	50	GOVT. SERVICE	FEVER, HEADACHE	NO	2019-08-15	REACTIVE		NO	RECOVERED
1416	AIZAWL	F	54	FARMER	FEVER, CHILLS, BODYACHE	NO	2019-08-21	REACTIVE		NO	RECOVERED
1417	AIZAWL	F	53	FARMER	FEVER, RASH	NO	2019-08-22	REACTIVE		NO	RECOVERED
1418	AIZAWL	M	4	PRE SCHOOL	FEVER, CHILLS	NO	2019-08-27	REACTIVE		NO	RECOVERED
1419	AIZAWL	F	55	FARMER	FEVER, HEADACHE	NO	2019-08-30	REACTIVE		NO	RECOVERED
1420	AIZAWL	F	54	BUSINESS	FEVER, BODYACHE	NO	2019-08-30	REACTIVE		NO	RECOVERED
1421	AIZAWL	M	3	PRE SCHOOL	FEVER, COUGH	NO	2019-08-01	REACTIVE		YES	RECOVERED
1422	AIZAWL	F	59	FARMER	FEVER	NO	2019-08-27	REACTIVE		YES	RECOVERED
1423	AIZAWL	F	48	FARMER	RASH, COUGH	NO	2019-08-01	REACTIVE		NO	RECOVERED
1424	CHAMPHAI	F	41	FARMER	NAUSEA, COUGH, CHILLS	NO	2019-08-01	REACTIVE		NO	RECOVERED
1425	AIZAWL	F	24	STUDENT	FEVER, RASH	NO	2019-08-01	REACTIVE		NO	RECOVERED
1426	AIZAWL	M	8	STUDENT	FEVER, COUGH	NO	2019-08-01	REACTIVE		NO	RECOVERED
1427	AIZAWL	M	42	FARMER	FEVER, HEADACHE	NO	2019-08-01	REACTIVE		NO	RECOVERED
1428	AIZAWL	M	41	CONSTRUCTION WORKER	FEVER, RASH, COUGH	NO	2019-08-02	REACTIVE		NO	RECOVERED
1429	AIZAWL	F	37	FARMER	FEVER, HEADACHE	NO	2019-08-02	REACTIVE		NO	RECOVERED
1430	AIZAWL	M	6	STUDENT	FEVER, CHILLS	NO	2019-08-02	REACTIVE		NO	RECOVERED
1431	AIZAWL	M	7	STUDENT	FEVER, RASH, BODYACHE	NO	2019-08-03	REACTIVE		NO	RECOVERED
1432	AIZAWL	F	79	FARMER	NAUSEA, COUGH, CHILLS	NO	2019-08-03	REACTIVE		NO	RECOVERED
1433	AIZAWL	F	2	PRE SCHOOL	FEVER, CHILLS	NO	2019-08-03	REACTIVE		NO	RECOVERED
1434	AIZAWL	M	16	STUDENT	FEVER, HEADACHE	NO	2019-08-05	REACTIVE		NO	RECOVERED
1435	AIZAWL	F	60	FARMER	FEVER, CHILLS, BODYACHE	NO	2019-08-05	REACTIVE		NO	RECOVERED
1436	AIZAWL	M	51	CONSTRUCTION WORKER	FEVER, RASH	NO	2019-08-05	REACTIVE		NO	RECOVERED
1437	AIZAWL	M	29	FARMER	FEVER, CHILLS	NO	2019-08-06	REACTIVE		NO	RECOVERED
1438	AIZAWL	M	52	CONSTRUCTION WORKER	FEVER, HEADACHE	NO	2019-08-06	REACTIVE		NO	RECOVERED
1439	AIZAWL	F	50	FARMER	FEVER, BODYACHE	NO	2019-08-06	REACTIVE		NO	RECOVERED
1440	AIZAWL	F	77	FARMER	FEVER, COUGH	NO	2019-08-06	REACTIVE		NO	RECOVERED
1441	AIZAWL	F	42	FARMER	FEVER	NO	2019-08-08	REACTIVE		NO	RECOVERED
1442	AIZAWL	F	5	STUDENT	RASH, COUGH	NO	2019-08-08	REACTIVE		NO	RECOVERED
1443	AIZAWL	M	81	FARMER	NAUSEA, COUGH, CHILLS	NO	2019-08-10	REACTIVE		NO	RECOVERED
1444	AIZAWL	M	5	STUDENT	FEVER, RASH	NO	2019-08-10	REACTIVE		NO	RECOVERED
1445	AIZAWL	M	49	GOVT. SERVICE	FEVER, COUGH	NO	2019-08-10	REACTIVE		NO	RECOVERED
1446	AIZAWL	M	19	STUDENT	FEVER, HEADACHE	NO	2019-08-12	REACTIVE		NO	RECOVERED
1447	AIZAWL	F	54	FARMER	FEVER, RASH, COUGH	NO	2019-08-12	REACTIVE		NO	RECOVERED
1448	AIZAWL	M	53	GOVT. SERVICE	FEVER, HEADACHE	NO	2019-08-12	REACTIVE		NO	RECOVERED
1449	AIZAWL	F	39	FARMER	FEVER, CHILLS	NO	2019-08-12	REACTIVE		NO	RECOVERED
1450	AIZAWL	F	41	FARMER	FEVER, RASH, BODYACHE	NO	2019-08-12	REACTIVE		NO	RECOVERED
1451	AIZAWL	M	50	BUSINESS	NAUSEA, COUGH, CHILLS	NO	2019-08-12	REACTIVE		NO	RECOVERED
1452	AIZAWL	F	73	FARMER	FEVER, CHILLS	NO	2019-08-12	REACTIVE		NO	RECOVERED
1453	AIZAWL	F	65	FARMER	FEVER, HEADACHE	NO	2019-08-12	REACTIVE		YES	EXPIRED
1454	AIZAWL	M	23	STUDENT	FEVER, CHILLS, BODYACHE	NO	2019-08-14	REACTIVE		NO	RECOVERED
1455	AIZAWL	F	7	STUDENT	FEVER, RASH	NO	2019-08-14	REACTIVE		NO	RECOVERED
1456	AIZAWL	F	72	FARMER	FEVER, CHILLS	NO	2019-08-15	REACTIVE		NO	RECOVERED
1457	AIZAWL	F	42	FARMER	FEVER, HEADACHE	NO	2019-08-16	REACTIVE		NO	RECOVERED
1458	AIZAWL	M	78	FARMER	FEVER, BODYACHE	NO	2019-08-16	REACTIVE		NO	RECOVERED
1459	AIZAWL	M	39	CONSTRUCTION WORKER	FEVER, COUGH	NO	2019-08-19	REACTIVE		NO	RECOVERED
1460	AIZAWL	F	62	FARMER	FEVER	NO	2019-08-19	REACTIVE		NO	RECOVERED
1461	AIZAWL	M	32	FARMER	RASH, COUGH	NO	2019-08-19	REACTIVE		NO	RECOVERED
1462	AIZAWL	F	42	FARMER	NAUSEA, COUGH, CHILLS	NO	2019-08-20	REACTIVE		NO	RECOVERED
1463	AIZAWL	F	41	FARMER	FEVER, RASH	NO	2019-08-20	REACTIVE		NO	RECOVERED
1464	AIZAWL	F	3	PRE SCHOOL	FEVER, COUGH	NO	2019-08-21	REACTIVE		NO	RECOVERED
1465	AIZAWL	M	21	STUDENT	FEVER, HEADACHE	NO	2019-08-21	REACTIVE		NO	RECOVERED
1466	AIZAWL	M	12	STUDENT	FEVER, RASH, COUGH	NO	2019-08-21	REACTIVE		NO	RECOVERED
1467	AIZAWL	M	18	STUDENT	FEVER, HEADACHE	NO	2019-08-22	REACTIVE		NO	RECOVERED
1468	AIZAWL	M	48	FARMER	FEVER, CHILLS	NO	2019-08-23	REACTIVE		NO	RECOVERED
1469	AIZAWL	M	41	BUSINESS	FEVER, RASH, BODYACHE	NO	2019-08-24	REACTIVE		NO	RECOVERED
1470	AIZAWL	M	59	FARMER	NAUSEA, COUGH, CHILLS	NO	2019-08-25	REACTIVE		NO	RECOVERED
1471	AIZAWL	F	70	FARMER	FEVER, CHILLS	NO	2019-08-25	REACTIVE		NO	RECOVERED
1472	AIZAWL	M	20	STUDENT	FEVER, HEADACHE	NO	2019-08-26	REACTIVE		NO	RECOVERED
1473	AIZAWL	M	31	FARMER	FEVER, CHILLS, BODYACHE	NO	2019-08-26	REACTIVE		NO	RECOVERED
1474	AIZAWL	F	70	FARMER	FEVER, RASH	NO	2019-08-27	REACTIVE		NO	RECOVERED
1475	AIZAWL	M	33	BUSINESS	FEVER, CHILLS	NO	2019-07-28	REACTIVE		NO	RECOVERED
1476	AIZAWL	F	56	FARMER	FEVER, HEADACHE	NO	2019-07-28	REACTIVE		NO	RECOVERED
1477	AIZAWL	M	20	STUDENT	FEVER, BODYACHE	NO	2019-07-28	REACTIVE		NO	RECOVERED
1478	AIZAWL	F	11	STUDENT	FEVER, COUGH	NO	2019-07-28	REACTIVE		NO	RECOVERED
1479	AIZAWL	M	1	PRE SCHOOL	FEVER	NO	2019-08-29	REACTIVE		NO	RECOVERED
1480	AIZAWL	M	22	STUDENT	RASH, COUGH	NO	2019-08-30	REACTIVE		NO	RECOVERED
1481	AIZAWL	M	35	GOVT. SERVICE	NAUSEA, COUGH, CHILLS	NO	2019-08-30	REACTIVE		NO	RECOVERED
1482	AIZAWL	M	67	FARMER	FEVER, RASH	NO	2019-08-30	REACTIVE		YES	EXPIRED
1483	AIZAWL	M	25	FARMER	FEVER, COUGH	NO	2019-08-01		OXK REACTIVE	NO	RECOVERED
1484	AIZAWL	F	27	FARMER	FEVER, HEADACHE	NO	2019-08-02		OXK REACTIVE	NO	RECOVERED
1485	AIZAWL	M	23	FARMER	FEVER, RASH, COUGH	NO	2019-08-04		OXK REACTIVE	NO	RECOVERED
1486	AIZAWL	M	1	PRE SCHOOL	FEVER, HEADACHE	NO	2019-08-04		OXK REACTIVE	NO	RECOVERED
1487	AIZAWL	M	45	FARMER	FEVER, CHILLS	NO	2019-08-05		OXK REACTIVE	NO	RECOVERED
1488	AIZAWL	M	29	FARMER	FEVER, RASH, BODYACHE	NO	2019-08-05		OXK REACTIVE	NO	RECOVERED
1489	AIZAWL	M	61	FARMER	NAUSEA, COUGH, CHILLS	NO	2019-08-06		OXK REACTIVE	YES	RECOVERED
1490	AIZAWL	F	6	STUDENT	FEVER, CHILLS	NO	2019-08-25		OXK REACTIVE	NO	RECOVERED
1491	AIZAWL	M	11	STUDENT	FEVER, HEADACHE	NO	2019-08-16		OXK, OX19 & OX2 REACTIVE	NO	RECOVERED
1492	AIZAWL	F	36	GOVT. SERVICE	FEVER, CHILLS, BODYACHE	NO	2019-08-26		OXK, OX19 & OX2 REACTIVE	NO	RECOVERED
1493	AIZAWL	M	19	STUDENT	FEVER, RASH	NO	2019-08-26		OXK, OX19 & OX2 REACTIVE	NO	RECOVERED
1494	AIZAWL	M	32	FARMER	FEVER, CHILLS	NO	2019-08-19	REACTIVE		NO	RECOVERED
1495	AIZAWL	M	22	STUDENT	FEVER, HEADACHE	NO	2019-08-31	REACTIVE		NO	RECOVERED
1496	AIZAWL	F	27	FARMER	FEVER, BODYACHE	NO	2019-08-01	REACTIVE		NO	RECOVERED
1497	AIZAWL	M	6	STUDENT	FEVER, COUGH	NO	2019-08-01	REACTIVE		NO	RECOVERED
1498	AIZAWL	M	24	STUDENT	FEVER	NO	2019-08-01	REACTIVE		NO	RECOVERED
1499	AIZAWL	M	50	FARMER	RASH, COUGH	NO	2019-08-01	REACTIVE		NO	RECOVERED
1500	AIZAWL	M	13	STUDENT	NAUSEA, COUGH, CHILLS	NO	2019-08-01	REACTIVE		NO	RECOVERED
1501	AIZAWL	F	65	FARMER	FEVER, RASH	NO	2019-08-01	REACTIVE		NO	RECOVERED
1502	AIZAWL	F	62	FARMER	FEVER, COUGH	NO	2019-08-01	REACTIVE		NO	RECOVERED
1503	AIZAWL	F	43	FARMER	FEVER, HEADACHE	NO	2019-08-02	REACTIVE		NO	RECOVERED
1504	AIZAWL	F	22	STUDENT	FEVER, RASH, COUGH	NO	2019-08-02	REACTIVE		NO	RECOVERED
1505	AIZAWL	M	28	FARMER	FEVER, HEADACHE	NO	2019-08-02	REACTIVE		NO	RECOVERED
1506	AIZAWL	F	40	FARMER	FEVER, CHILLS	NO	2019-08-03	REACTIVE		NO	RECOVERED
1507	AIZAWL	F	63	FARMER	FEVER, RASH, BODYACHE	NO	2019-08-03	REACTIVE		NO	RECOVERED
1508	AIZAWL	F	63	FARMER	NAUSEA, COUGH, CHILLS	NO	2019-08-03	REACTIVE		NO	RECOVERED
1509	AIZAWL	F	45	FARMER	FEVER, CHILLS	NO	2019-08-03	REACTIVE		NO	RECOVERED
1510	AIZAWL	F	43	FARMER	FEVER, HEADACHE	NO	2019-08-03	REACTIVE		NO	RECOVERED
1511	AIZAWL	M	75	FARMER	FEVER, CHILLS, BODYACHE	NO	2019-08-03	REACTIVE		NO	RECOVERED
1512	AIZAWL	M	52	FARMER	FEVER, RASH	NO	2019-08-03	REACTIVE		NO	RECOVERED
1513	AIZAWL	F	13	STUDENT	FEVER, CHILLS	NO	2019-08-05	REACTIVE		NO	RECOVERED
1514	AIZAWL	F	11	STUDENT	FEVER, HEADACHE	NO	2019-08-05	REACTIVE		NO	RECOVERED
1515	AIZAWL	M	51	FARMER	FEVER, BODYACHE	NO	2019-08-05	REACTIVE		NO	RECOVERED
1516	AIZAWL	F	62	FARMER	FEVER, COUGH	NO	2019-08-06	REACTIVE		NO	RECOVERED
1517	AIZAWL	F	40	FARMER	FEVER	NO	2019-08-06	REACTIVE		NO	RECOVERED
1518	AIZAWL	M	45	FARMER	RASH, COUGH	NO	2019-08-06	REACTIVE		NO	RECOVERED
1519	AIZAWL	F	52	FARMER	NAUSEA, COUGH, CHILLS	NO	2019-08-06	REACTIVE		NO	RECOVERED
1520	AIZAWL	F	39	FARMER	FEVER, RASH	NO	2019-08-08	REACTIVE		NO	RECOVERED
1521	AIZAWL	M	45	FARMER	FEVER, COUGH	NO	2019-08-09	REACTIVE		NO	RECOVERED
1522	AIZAWL	F	4	PRE SCHOOL	FEVER, HEADACHE	NO	2019-08-09	REACTIVE		NO	RECOVERED
1523	AIZAWL	F	2	PRE SCHOOL	FEVER, RASH, COUGH	NO	2019-08-09	REACTIVE		NO	RECOVERED
1524	AIZAWL	M	56	FARMER	FEVER, HEADACHE	NO	2019-08-13	REACTIVE		NO	RECOVERED
1525	AIZAWL	M	87	FARMER	FEVER, CHILLS	NO	2019-08-13	REACTIVE		NO	RECOVERED
1526	AIZAWL	F	38	FARMER	FEVER, RASH, BODYACHE	NO	2019-08-13	REACTIVE		NO	RECOVERED
1527	AIZAWL	M	50	FARMER	NAUSEA, COUGH, CHILLS	NO	2019-08-13	REACTIVE		NO	RECOVERED
1528	AIZAWL	M	4	PRE SCHOOL	FEVER, CHILLS	NO	2019-08-13	REACTIVE		NO	RECOVERED
1529	AIZAWL	F	30	FARMER	FEVER, HEADACHE	NO	2019-08-16	REACTIVE		NO	RECOVERED
1530	AIZAWL	F	40	FARMER	FEVER, CHILLS, BODYACHE	NO	2019-08-17	REACTIVE		NO	RECOVERED
1531	AIZAWL	M	6	STUDENT	FEVER, RASH	NO	2019-08-17	REACTIVE		NO	RECOVERED
1532	AIZAWL	M	42	FARMER	FEVER, CHILLS	NO	2019-08-19	REACTIVE		NO	RECOVERED
1533	AIZAWL	F	15	STUDENT	FEVER, HEADACHE	NO	2019-08-19	REACTIVE		NO	RECOVERED
1534	AIZAWL	F	62	FARMER	FEVER, BODYACHE	NO	2019-08-19	REACTIVE		NO	RECOVERED
1535	AIZAWL	F	32	FARMER	FEVER, COUGH	NO	2019-08-19	REACTIVE		NO	RECOVERED
1536	AIZAWL	F	15	STUDENT	FEVER	NO	2019-08-19	REACTIVE		NO	RECOVERED
1537	AIZAWL	M	9	STUDENT	RASH, COUGH	NO	2019-08-19	REACTIVE		NO	RECOVERED
1538	AIZAWL	F	12	STUDENT	NAUSEA, COUGH, CHILLS	NO	2019-08-19	REACTIVE		NO	RECOVERED
1539	AIZAWL	F	43	FARMER	FEVER, RASH	NO	2019-08-19	REACTIVE		NO	RECOVERED
1540	AIZAWL	F	12	STUDENT	FEVER, COUGH	NO	2019-08-20	REACTIVE		YES	RECOVERED
1541	AIZAWL	F	12	STUDENT	FEVER, HEADACHE	NO	2019-08-20	REACTIVE		YES	RECOVERED
1542	AIZAWL	M	25	FARMER	FEVER, RASH, COUGH	NO	2019-08-20	REACTIVE		NO	RECOVERED
1543	AIZAWL	F	10	STUDENT	FEVER, HEADACHE	NO	2019-08-20	REACTIVE		NO	RECOVERED
1544	AIZAWL	F	60	FARMER	FEVER, CHILLS	NO	2019-08-22	REACTIVE		NO	RECOVERED
1545	AIZAWL	F	52	FARMER	FEVER, RASH, BODYACHE	NO	2019-08-22	REACTIVE		NO	RECOVERED
1546	AIZAWL	F	11	STUDENT	NAUSEA, COUGH, CHILLS	NO	2019-08-23	REACTIVE		NO	RECOVERED
1547	AIZAWL	M	32	FARMER	FEVER, CHILLS	NO	2019-08-23	REACTIVE		NO	RECOVERED
1548	AIZAWL	M	25	FARMER	FEVER, HEADACHE	NO	2019-08-23	REACTIVE		YES	RECOVERED
1549	AIZAWL	F	61	FARMER	FEVER, CHILLS, BODYACHE	NO	2019-08-23	REACTIVE		NO	RECOVERED
1550	AIZAWL	F	25	FARMER	FEVER, RASH	NO	2019-08-23	REACTIVE		NO	RECOVERED
1551	AIZAWL	M	13	STUDENT	FEVER, CHILLS	NO	2019-08-26	REACTIVE		NO	RECOVERED
1552	AIZAWL	F	4	PRE SCHOOL	FEVER, HEADACHE	NO	2019-08-26	REACTIVE		NO	RECOVERED
1553	AIZAWL	M	7	STUDENT	FEVER, BODYACHE	NO	2019-08-27	REACTIVE		NO	RECOVERED
1554	AIZAWL	F	39	FARMER	FEVER, COUGH	NO	2019-08-27	REACTIVE		NO	RECOVERED
1555	AIZAWL	F	8	STUDENT	FEVER	NO	2019-08-27	REACTIVE		NO	RECOVERED
1556	AIZAWL	F	5	STUDENT	RASH, COUGH	NO	2019-08-30	REACTIVE		NO	RECOVERED
1557	AIZAWL	M	10	STUDENT	NAUSEA, COUGH, CHILLS	NO	2019-08-30	REACTIVE		NO	RECOVERED
1558	AIZAWL	M	11	STUDENT	FEVER, RASH	NO	2019-08-30	REACTIVE		NO	RECOVERED
1559	AIZAWL	F	62	FARMER	FEVER, COUGH	NO	2019-08-30	REACTIVE		NO	RECOVERED
1560	AIZAWL	F	26	FARMER	FEVER, HEADACHE	NO	2019-08-05	REACTIVE		NO	RECOVERED
1561	AIZAWL	M	37	FARMER	FEVER, RASH, COUGH	NO	2019-08-06	REACTIVE		NO	RECOVERED
1562	AIZAWL	F	43	FARMER	FEVER, HEADACHE	NO	2019-08-22	REACTIVE		NO	RECOVERED
1563	AIZAWL	M	63	FARMER	FEVER, CHILLS	NO	2019-08-26	REACTIVE		NO	RECOVERED
1564	AIZAWL	M	7	STUDENT	FEVER, RASH, BODYACHE	NO	2019-08-26	REACTIVE		NO	RECOVERED
1565	AIZAWL	M	8	STUDENT	NAUSEA, COUGH, CHILLS	NO	2019-08-26	REACTIVE		NO	RECOVERED
1566	AIZAWL	F	15	STUDENT	FEVER, CHILLS	NO	2019-08-27	REACTIVE		NO	RECOVERED
1567	AIZAWL	F	33	BUSINESS	FEVER, HEADACHE	NO	2019-08-27	REACTIVE		NO	RECOVERED
1568	AIZAWL	M	38	FARMER	FEVER, CHILLS, BODYACHE	NO	2019-08-28	REACTIVE		NO	RECOVERED
1569	AIZAWL	M	17	STUDENT	FEVER, RASH	NO	2019-08-28	REACTIVE		NO	RECOVERED
1570	AIZAWL	F	43	GOVT. SERVICE	FEVER, CHILLS	NO	2019-08-28	REACTIVE		NO	RECOVERED
1571	AIZAWL	F	40	FARMER	FEVER, HEADACHE	NO	2019-08-28	REACTIVE		NO	RECOVERED
1572	AIZAWL	M	46	GOVT. SERVICE	FEVER, BODYACHE	NO	2019-08-01		OXK REACTIVE	NO	RECOVERED
1573	AIZAWL	F	34	GOVT. SERVICE	FEVER, COUGH	NO	2019-08-01		OXK REACTIVE	NO	RECOVERED
1574	AIZAWL	M	79	FARMER	FEVER	NO	2019-08-08		OXK REACTIVE	NO	RECOVERED
1575	AIZAWL	M	26	FARMER	RASH, COUGH	NO	2019-09-09		OXK REACTIVE	NO	RECOVERED
1576	AIZAWL	M	50	FARMER	NAUSEA, COUGH, CHILLS	NO	2019-09-13	REACTIVE		NO	RECOVERED
1577	AIZAWL	M	80	FARMER	FEVER, RASH	NO	2019-09-06	REACTIVE		NO	RECOVERED
1578	AIZAWL	M	32	FARMER	FEVER, COUGH	NO	2019-09-18		OXK, OX19 & OX2 REACTIVE	NO	RECOVERED
1579	AIZAWL	M	30	FARMER	FEVER, HEADACHE	NO	2019-09-30		OXK, OX19 & OX2 REACTIVE	NO	RECOVERED
1580	AIZAWL	M	47	CONSTRUCTION WORKER	FEVER, RASH, COUGH	NO	2019-09-14	REACTIVE		YES	RECOVERED
1581	AIZAWL	F	58	FARMER	FEVER, HEADACHE	NO	2019-09-16	REACTIVE		YES	RECOVERED
1582	AIZAWL	M	68	FARMER	FEVER, CHILLS	NO	2019-09-19	REACTIVE		YES	RECOVERED
1583	AIZAWL	M	50	GOVT. SERVICE	FEVER, RASH, BODYACHE	NO	2019-09-19	REACTIVE		YES	RECOVERED
1584	AIZAWL	F	47	GOVT. SERVICE	NAUSEA, COUGH, CHILLS	NO	2019-09-20	REACTIVE		YES	RECOVERED
1585	AIZAWL	F	63	FARMER	FEVER, CHILLS	NO	2019-09-21	REACTIVE		YES	RECOVERED
1586	AIZAWL	F	57	FARMER	FEVER, HEADACHE	NO	2019-08-05		OXK, OX19 & OX2 REACTIVE	NO	RECOVERED
1587	AIZAWL	M	43	FARMER	FEVER, CHILLS, BODYACHE	NO	2019-09-22		OXK, OX19 & OX2 REACTIVE	NO	RECOVERED
1588	AIZAWL	F	64	FARMER	FEVER, RASH	NO	2019-09-26		OXK, OX19 & OX2 REACTIVE	NO	RECOVERED
1589	AIZAWL	M	8	STUDENT	FEVER, CHILLS	NO	2019-09-29		OXK, OX19 & OX2 REACTIVE	NO	RECOVERED
1590	AIZAWL	M	48	CONSTRUCTION WORKER	FEVER, HEADACHE	NO	2019-09-06	REACTIVE		NO	RECOVERED
1591	AIZAWL	M	20	STUDENT	FEVER, BODYACHE	NO	2019-09-14	REACTIVE		NO	RECOVERED
1592	AIZAWL	M	67	FARMER	FEVER, COUGH	NO	2019-09-30	REACTIVE		NO	RECOVERED
1593	AIZAWL	F	18	STUDENT	FEVER	NO	2019-09-30	REACTIVE		NO	RECOVERED
1594	AIZAWL	M	60	FARMER	RASH, COUGH	NO	2019-09-20	REACTIVE		YES	RECOVERED
1595	AIZAWL	M	47	FARMER	NAUSEA, COUGH, CHILLS	NO	2019-09-20	REACTIVE		YES	RECOVERED
1596	AIZAWL	M	30	BUSINESS	FEVER, RASH	NO	2019-09-26	REACTIVE		YES	RECOVERED
1597	AIZAWL	F	33	FARMER	FEVER, COUGH	NO	2019-09-20	REACTIVE		YES	RECOVERED
1598	AIZAWL	F	20	STUDENT	FEVER, HEADACHE	NO	2019-09-23	REACTIVE		NO	RECOVERED
1599	AIZAWL	M	26	STUDENT	FEVER, RASH, COUGH	NO	2019-09-30	REACTIVE		NO	RECOVERED
1600	AIZAWL	F	41	FARMER	FEVER, HEADACHE	NO	2019-09-02	REACTIVE		NO	RECOVERED
1601	AIZAWL	M	42	FARMER	FEVER, CHILLS	NO	2019-09-02	REACTIVE		NO	RECOVERED
1602	AIZAWL	M	31	FARMER	FEVER, RASH, BODYACHE	NO	2019-09-02	REACTIVE		NO	RECOVERED
1603	AIZAWL	M	5	STUDENT	NAUSEA, COUGH, CHILLS	NO	2019-09-02	REACTIVE		NO	RECOVERED
1604	AIZAWL	M	41	GOVT. SERVICE	FEVER, CHILLS	NO	2019-09-03	REACTIVE		NO	RECOVERED
1605	AIZAWL	F	25	STUDENT	FEVER, HEADACHE	NO	2019-09-04	REACTIVE		NO	RECOVERED
1606	AIZAWL	F	77	FARMER	FEVER, CHILLS, BODYACHE	NO	2019-09-04	REACTIVE		NO	RECOVERED
1607	AIZAWL	M	11	STUDENT	FEVER, RASH	NO	2019-09-04	REACTIVE		NO	RECOVERED
1608	AIZAWL	M	34	FARMER	FEVER, CHILLS	NO	2019-09-04	REACTIVE		NO	RECOVERED
1609	AIZAWL	M	8	STUDENT	FEVER, HEADACHE	NO	2019-09-04	REACTIVE		NO	RECOVERED
1610	AIZAWL	F	74	FARMER	FEVER, BODYACHE	NO	2019-09-06	REACTIVE		NO	RECOVERED
1611	AIZAWL	M	47	CONSTRUCTION WORKER	FEVER, COUGH	NO	2019-09-06	REACTIVE		NO	RECOVERED
1612	AIZAWL	M	40	GOVT. SERVICE	FEVER	NO	2019-09-06	REACTIVE		NO	RECOVERED
1613	AIZAWL	M	5	STUDENT	RASH, COUGH	NO	2019-09-06	REACTIVE		NO	RECOVERED
1614	AIZAWL	F	58	FARMER	NAUSEA, COUGH, CHILLS	NO	2019-09-09	REACTIVE		NO	RECOVERED
1615	AIZAWL	M	49	CONSTRUCTION WORKER	FEVER, RASH	NO	2019-09-09	REACTIVE		NO	RECOVERED
1616	AIZAWL	F	60	FARMER	FEVER, COUGH	NO	2019-09-09	REACTIVE		NO	RECOVERED
1617	AIZAWL	M	41	FARMER	FEVER, HEADACHE	NO	2019-09-09	REACTIVE		NO	RECOVERED
1618	AIZAWL	M	6	STUDENT	FEVER, RASH, COUGH	NO	2019-09-09	REACTIVE		NO	RECOVERED
1619	AIZAWL	M	7	STUDENT	FEVER, HEADACHE	NO	2019-09-09	REACTIVE		NO	RECOVERED
1620	AIZAWL	M	50	GOVT. SERVICE	FEVER, CHILLS	NO	2019-09-10	REACTIVE		NO	RECOVERED
1621	AIZAWL	M	14	STUDENT	FEVER, RASH, BODYACHE	NO	2019-09-10	REACTIVE		NO	RECOVERED
1622	AIZAWL	F	23	STUDENT	NAUSEA, COUGH, CHILLS	NO	2019-09-13	REACTIVE		NO	RECOVERED
1623	AIZAWL	F	6	STUDENT	FEVER, CHILLS	NO	2019-09-14	REACTIVE		NO	RECOVERED
1624	AIZAWL	F	75	FARMER	FEVER, HEADACHE	NO	2019-09-14	REACTIVE		NO	RECOVERED
1625	AIZAWL	F	7	STUDENT	FEVER, CHILLS, BODYACHE	NO	2019-09-14	REACTIVE		YES	EXPIRED
1626	AIZAWL	M	8	STUDENT	FEVER, RASH	NO	2019-09-15	REACTIVE		NO	RECOVERED
1627	AIZAWL	M	43	CONSTRUCTION WORKER	FEVER, CHILLS	NO	2019-09-15	REACTIVE		NO	RECOVERED
1628	AIZAWL	F	53	BUSINESS	FEVER, HEADACHE	NO	2019-09-19	REACTIVE		NO	RECOVERED
1629	AIZAWL	F	45	FARMER	FEVER, BODYACHE	NO	2019-09-19	REACTIVE		NO	RECOVERED
1630	AIZAWL	F	55	FARMER	FEVER, COUGH	NO	2019-09-17	REACTIVE		NO	RECOVERED
1631	AIZAWL	M	27	BUSINESS	FEVER	NO	2019-09-18	REACTIVE		NO	RECOVERED
1632	AIZAWL	F	59	FARMER	RASH, COUGH	NO	2019-09-20	REACTIVE		NO	RECOVERED
1633	AIZAWL	M	28	FARMER	NAUSEA, COUGH, CHILLS	NO	2019-09-20	REACTIVE		NO	RECOVERED
1634	AIZAWL	M	25	STUDENT	FEVER, RASH	NO	2019-09-20	REACTIVE		NO	RECOVERED
1635	AIZAWL	F	27	BUSINESS	FEVER, COUGH	NO	2019-09-21	REACTIVE		NO	RECOVERED
1636	AIZAWL	M	27	BUSINESS	FEVER, HEADACHE	NO	2019-09-22	REACTIVE		NO	RECOVERED
1637	AIZAWL	F	54	FARMER	FEVER, RASH, COUGH	NO	2019-09-22	REACTIVE		NO	RECOVERED
1638	AIZAWL	M	39	FARMER	FEVER, HEADACHE	NO	2019-09-23	REACTIVE		NO	RECOVERED
1639	AIZAWL	F	1	PRE SCHOOL	FEVER, CHILLS	NO	2019-09-23	REACTIVE		NO	RECOVERED
1640	AIZAWL	F	6	STUDENT	FEVER, RASH, BODYACHE	NO	2019-09-23	REACTIVE		NO	RECOVERED
1641	AIZAWL	M	65	FARMER	NAUSEA, COUGH, CHILLS	NO	2019-09-24	REACTIVE		NO	RECOVERED
1642	AIZAWL	F	48	FARMER	FEVER, CHILLS	NO	2019-09-25	REACTIVE		NO	RECOVERED
1643	AIZAWL	F	44	FARMER	FEVER, HEADACHE	NO	2019-09-25	REACTIVE		NO	RECOVERED
1644	AIZAWL	M	1	PRE SCHOOL	FEVER, CHILLS, BODYACHE	NO	2019-09-25	REACTIVE		NO	RECOVERED
1645	AIZAWL	M	1	PRE SCHOOL	FEVER, RASH	NO	2019-09-25	REACTIVE		NO	RECOVERED
1646	AIZAWL	F	3	PRE SCHOOL	FEVER, CHILLS	NO	2019-09-26	REACTIVE		NO	RECOVERED
1647	AIZAWL	M	41	FARMER	FEVER, HEADACHE	NO	2019-09-26	REACTIVE		NO	RECOVERED
1648	AIZAWL	F	38	BUSINESS	FEVER, BODYACHE	NO	2019-09-26	REACTIVE		NO	RECOVERED
1649	AIZAWL	F	43	FARMER	FEVER, COUGH	NO	2019-09-26	REACTIVE		NO	RECOVERED
1650	AIZAWL	F	71	FARMER	FEVER	NO	2019-09-28	REACTIVE		NO	RECOVERED
1651	AIZAWL	M	79	FARMER	RASH, COUGH	NO	2019-09-28	REACTIVE		NO	RECOVERED
1652	AIZAWL	F	32	GOVT. SERVICE	NAUSEA, COUGH, CHILLS	NO	2019-09-29	REACTIVE		NO	RECOVERED
1653	AIZAWL	F	50	FARMER	FEVER, RASH	NO	2019-09-03		OXK REACTIVE	NO	RECOVERED
1654	AIZAWL	M	4	PRE SCHOOL	FEVER, COUGH	NO	2019-09-12	REACTIVE		NO	RECOVERED
1655	AIZAWL	M	30	GOVT. SERVICE	FEVER, HEADACHE	NO	2019-09-13	REACTIVE		NO	RECOVERED
1656	AIZAWL	M	68	FARMER	FEVER, RASH, COUGH	NO	2019-09-22	REACTIVE		NO	RECOVERED
1657	AIZAWL	F	65	FARMER	FEVER, HEADACHE	NO	2019-09-23	REACTIVE		YES	RECOVERED
1658	AIZAWL	F	9	STUDENT	FEVER, CHILLS	NO	2019-09-24	REACTIVE		NO	RECOVERED
1659	AIZAWL	M	58	FARMER	FEVER, RASH, BODYACHE	NO	2019-09-04		OXK REACTIVE	NO	RECOVERED
1660	AIZAWL	M	66	FARMER	NAUSEA, COUGH, CHILLS	NO	2019-09-07		OXK REACTIVE	NO	RECOVERED
1661	AIZAWL	F	33	FARMER	FEVER, CHILLS	NO	2019-09-07		OXK REACTIVE	NO	RECOVERED
1662	AIZAWL	F	27	FARMER	FEVER, HEADACHE	NO	2019-09-12		OXK REACTIVE	NO	RECOVERED
1663	AIZAWL	F	18	STUDENT	FEVER, CHILLS, BODYACHE	NO	2019-09-23		OXK REACTIVE	NO	RECOVERED
1664	AIZAWL	F	52	FARMER	FEVER, RASH	NO	2019-09-20		OXK, OX19 & OX2 REACTIVE	NO	RECOVERED
1665	AIZAWL	M	4	PRE SCHOOL	FEVER, CHILLS	NO	2019-09-20		OXK, OX19 & OX2 REACTIVE	NO	RECOVERED
1666	AIZAWL	F	3	PRE SCHOOL	FEVER, HEADACHE	NO	2019-09-24		OXK, OX19 & OX2 REACTIVE	NO	RECOVERED
1667	AIZAWL	F	75	FARMER	FEVER, BODYACHE	NO	2019-09-25		OXK, OX19 & OX2 REACTIVE	NO	RECOVERED
1668	AIZAWL	F	55	FARMER	FEVER, COUGH	NO	2019-09-03	REACTIVE		NO	RECOVERED
1669	AIZAWL	M	25	STUDENT	FEVER	NO	2019-09-04	REACTIVE		NO	RECOVERED
1670	AIZAWL	M	10	STUDENT	RASH, COUGH	NO	2019-09-03	REACTIVE		YES	RECOVERED
1671	AIZAWL	M	10	STUDENT	NAUSEA, COUGH, CHILLS	NO	2019-09-03	REACTIVE		NO	RECOVERED
1672	AIZAWL	M	52	FARMER	FEVER, RASH	NO	2019-09-03	REACTIVE		NO	RECOVERED
1673	AIZAWL	M	45	FARMER	FEVER, COUGH	NO	2019-09-03	REACTIVE		NO	RECOVERED
1674	AIZAWL	F	62	FARMER	FEVER, HEADACHE	NO	2019-09-04	REACTIVE		YES	RECOVERED
1675	AIZAWL	M	45	FARMER	FEVER, RASH, COUGH	NO	2019-09-05	REACTIVE		NO	RECOVERED
1676	AIZAWL	M	33	FARMER	FEVER, HEADACHE	NO	2019-09-06	REACTIVE		NO	RECOVERED
1677	AIZAWL	M	58	FARMER	FEVER, CHILLS	NO	2019-09-06	REACTIVE		NO	RECOVERED
1678	AIZAWL	M	9	STUDENT	FEVER, RASH, BODYACHE	NO	2019-09-07	REACTIVE		NO	RECOVERED
1679	AIZAWL	F	27	STUDENT	NAUSEA, COUGH, CHILLS	NO	2019-09-07	REACTIVE		YES	RECOVERED
1680	AIZAWL	M	36	FARMER	FEVER, CHILLS	NO	2019-09-07	REACTIVE		NO	RECOVERED
1681	AIZAWL	F	40	FARMER	FEVER, HEADACHE	NO	2019-09-07	REACTIVE		NO	RECOVERED
1682	AIZAWL	F	23	STUDENT	FEVER, CHILLS, BODYACHE	NO	2019-09-07	REACTIVE		NO	RECOVERED
1683	AIZAWL	M	32	FARMER	FEVER, RASH	NO	2019-09-07	REACTIVE		NO	RECOVERED
1684	AIZAWL	M	6	STUDENT	FEVER, CHILLS	NO	2019-09-09	REACTIVE		NO	RECOVERED
1685	AIZAWL	M	32	FARMER	FEVER, HEADACHE	NO	2019-09-09	REACTIVE		NO	RECOVERED
1686	AIZAWL	F	8	STUDENT	FEVER, BODYACHE	NO	2019-09-12	REACTIVE		NO	RECOVERED
1687	AIZAWL	M	7	STUDENT	FEVER, COUGH	NO	2019-09-12	REACTIVE		NO	RECOVERED
1688	AIZAWL	F	50	FARMER	FEVER	NO	2019-09-12	REACTIVE		NO	RECOVERED
1689	AIZAWL	F	80	FARMER	RASH, COUGH	NO	2019-09-13	REACTIVE		NO	RECOVERED
1690	AIZAWL	M	7	STUDENT	NAUSEA, COUGH, CHILLS	NO	2019-09-13	REACTIVE		NO	RECOVERED
1691	AIZAWL	F	40	FARMER	FEVER, RASH	NO	2019-09-13	REACTIVE		NO	RECOVERED
1692	AIZAWL	F	43	FARMER	FEVER, COUGH	NO	2019-09-13	REACTIVE		YES	RECOVERED
1693	AIZAWL	M	42	FARMER	FEVER, HEADACHE	NO	2019-09-13	REACTIVE		NO	RECOVERED
1694	AIZAWL	M	19	STUDENT	FEVER, RASH, COUGH	NO	2019-09-13	REACTIVE		NO	RECOVERED
1695	AIZAWL	M	49	FARMER	FEVER, HEADACHE	NO	2019-09-16	REACTIVE		NO	RECOVERED
1696	AIZAWL	F	63	FARMER	FEVER, CHILLS	NO	2019-09-16	REACTIVE		NO	RECOVERED
1697	AIZAWL	M	48	FARMER	FEVER, RASH, BODYACHE	NO	2019-09-16	REACTIVE		NO	RECOVERED
1698	AIZAWL	F	35	FARMER	NAUSEA, COUGH, CHILLS	NO	2019-09-17	REACTIVE		NO	RECOVERED
1699	AIZAWL	M	12	STUDENT	FEVER, CHILLS	NO	2019-09-17	REACTIVE		NO	RECOVERED
1700	AIZAWL	F	60	FARMER	FEVER, HEADACHE	NO	2019-09-17	REACTIVE		NO	RECOVERED
1701	AIZAWL	M	54	FARMER	FEVER, CHILLS, BODYACHE	NO	2019-09-17	REACTIVE		NO	RECOVERED
1702	AIZAWL	M	70	FARMER	FEVER, RASH	NO	2019-09-17	REACTIVE		NO	RECOVERED
1703	AIZAWL	F	50	FARMER	FEVER, CHILLS	NO	2019-09-18	REACTIVE		NO	RECOVERED
1704	AIZAWL	M	71	FARMER	FEVER, HEADACHE	NO	2019-09-18	REACTIVE		NO	RECOVERED
1705	AIZAWL	F	8	STUDENT	FEVER, BODYACHE	NO	2019-09-18	REACTIVE		NO	RECOVERED
1706	AIZAWL	F	56	FARMER	FEVER, COUGH	NO	2019-09-18	REACTIVE		NO	RECOVERED
1707	AIZAWL	M	8	STUDENT	FEVER	NO	2019-09-18	REACTIVE		NO	RECOVERED
1708	AIZAWL	F	33	FARMER	RASH, COUGH	NO	2019-09-18	REACTIVE		NO	RECOVERED
1709	AIZAWL	F	36	FARMER	NAUSEA, COUGH, CHILLS	NO	2019-09-18	REACTIVE		NO	RECOVERED
1710	AIZAWL	F	35	FARMER	FEVER, RASH	NO	2019-09-20	REACTIVE		YES	RECOVERED
1711	AIZAWL	F	30	GOVT. SERVICE	FEVER, COUGH	NO	2019-09-20	REACTIVE		NO	RECOVERED
1712	AIZAWL	M	47	FARMER	FEVER, HEADACHE	NO	2019-09-20	REACTIVE		NO	RECOVERED
1713	AIZAWL	F	17	STUDENT	FEVER, RASH, COUGH	NO	2019-09-20	REACTIVE		NO	RECOVERED
1714	AIZAWL	F	62	FARMER	FEVER, HEADACHE	NO	2019-09-21	REACTIVE		NO	RECOVERED
1715	AIZAWL	M	50	FARMER	FEVER, CHILLS	NO	2019-09-21	REACTIVE		NO	RECOVERED
1716	AIZAWL	F	53	FARMER	FEVER, RASH, BODYACHE	NO	2019-09-23	REACTIVE		YES	RECOVERED
1717	AIZAWL	F	16	STUDENT	NAUSEA, COUGH, CHILLS	NO	2019-09-23	REACTIVE		NO	RECOVERED
1718	AIZAWL	F	67	FARMER	FEVER, CHILLS	NO	2019-09-23	REACTIVE		NO	RECOVERED
1719	AIZAWL	M	60	FARMER	FEVER, HEADACHE	NO	2019-09-23	REACTIVE		NO	RECOVERED
1720	AIZAWL	M	60	FARMER	FEVER, CHILLS, BODYACHE	NO	2019-09-23	REACTIVE		NO	RECOVERED
1721	AIZAWL	M	27	FARMER	FEVER, RASH	NO	2019-09-23	REACTIVE		NO	RECOVERED
1722	AIZAWL	F	24	STUDENT	FEVER, CHILLS	NO	2019-09-23	REACTIVE		NO	RECOVERED
1723	AIZAWL	F	20	STUDENT	FEVER, HEADACHE	NO	2019-09-24	REACTIVE		NO	RECOVERED
1724	AIZAWL	F	57	FARMER	FEVER, BODYACHE	NO	2019-09-24	REACTIVE		NO	RECOVERED
1725	AIZAWL	F	63	FARMER	FEVER, COUGH	NO	2019-09-26	REACTIVE		NO	RECOVERED
1726	AIZAWL	M	27	STUDENT	FEVER	NO	2019-09-26	REACTIVE		NO	RECOVERED
1727	AIZAWL	F	30	FARMER	RASH, COUGH	NO	2019-09-27	REACTIVE		NO	RECOVERED
1728	AIZAWL	F	44	FARMER	NAUSEA, COUGH, CHILLS	NO	2019-09-28	REACTIVE		NO	RECOVERED
1729	AIZAWL	F	36	FARMER	FEVER, RASH	NO	2019-09-28	REACTIVE		NO	RECOVERED
1730	AIZAWL	F	49	FARMER	FEVER, COUGH	NO	2019-09-29	REACTIVE		NO	RECOVERED
1731	AIZAWL	F	14	STUDENT	FEVER, HEADACHE	NO	2019-09-30	REACTIVE		NO	RECOVERED
1732	AIZAWL	M	6	STUDENT	FEVER, RASH, COUGH	NO	2019-10-01	REACTIVE		NO	RECOVERED
1733	AIZAWL	F	40	FARMER	FEVER, HEADACHE	NO	2019-10-02	REACTIVE		NO	RECOVERED
1734	AIZAWL	F	23	STUDENT	FEVER, CHILLS	NO	2019-10-03	REACTIVE		YES	RECOVERED
1735	AIZAWL	M	26	STUDENT	FEVER, RASH, BODYACHE	NO	2019-09-03	REACTIVE		NO	RECOVERED
1736	AIZAWL	F	42	FARMER	NAUSEA, COUGH, CHILLS	NO	2019-09-04	REACTIVE		NO	RECOVERED
1737	AIZAWL	F	22	STUDENT	FEVER, CHILLS	NO	2019-09-04	REACTIVE		NO	RECOVERED
1738	AIZAWL	F	62	FARMER	FEVER, HEADACHE	NO	2019-09-04	REACTIVE		NO	RECOVERED
1739	AIZAWL	F	60	FARMER	FEVER, CHILLS, BODYACHE	NO	2019-09-04	REACTIVE		NO	RECOVERED
1740	AIZAWL	F	30	FARMER	FEVER, RASH	NO	2019-09-09	REACTIVE		NO	RECOVERED
1741	AIZAWL	F	58	FARMER	FEVER, CHILLS	NO	2019-09-09	REACTIVE		NO	RECOVERED
1742	AIZAWL	M	73	FARMER	FEVER, HEADACHE	NO	2019-09-25	REACTIVE		NO	RECOVERED
1743	AIZAWL	F	23	STUDENT	FEVER, BODYACHE	NO	2019-09-30	REACTIVE		NO	RECOVERED
1744	AIZAWL	F	19	STUDENT	FEVER, COUGH	NO	2019-09-18		OXK REACTIVE	NO	RECOVERED
1745	AIZAWL	M	14	STUDENT	FEVER	NO	2019-09-18		OXK REACTIVE	NO	RECOVERED
1746	AIZAWL	M	31	FARMER	RASH, COUGH	NO	2019-10-11		OXK REACTIVE	NO	RECOVERED
1747	AIZAWL	M	43	FARMER	NAUSEA, COUGH, CHILLS	NO	2019-10-08		OXK, OX19 & OX2 REACTIVE	NO	RECOVERED
1748	AIZAWL	M	54	FARMER	FEVER, RASH	NO	2019-10-08		OXK, OX19 & OX2 REACTIVE	NO	RECOVERED
1749	AIZAWL	M	21	STUDENT	FEVER, COUGH	NO	2019-10-21		OXK, OX19 & OX2 REACTIVE	NO	RECOVERED
1750	AIZAWL	M	69	FARMER	FEVER, HEADACHE	NO	2019-10-22		OXK, OX19 & OX2 REACTIVE	NO	RECOVERED
1751	AIZAWL	F	27	STUDENT	FEVER, RASH, COUGH	NO	2019-10-30		OXK, OX19 & OX2 REACTIVE	NO	RECOVERED
1752	AIZAWL	F	30	FARMER	FEVER, HEADACHE	NO	2019-10-09	REACTIVE		YES	RECOVERED
1753	AIZAWL	M	35	FARMER	FEVER, CHILLS	NO	2019-10-19	REACTIVE		YES	RECOVERED
1754	AIZAWL	M	34	BUSINESS	FEVER, RASH, BODYACHE	NO	2019-10-11	REACTIVE		YES	RECOVERED
1755	AIZAWL	F	30	FARMER	NAUSEA, COUGH, CHILLS	NO	2019-10-28	REACTIVE		YES	RECOVERED
1756	AIZAWL	M	19	STUDENT	FEVER, CHILLS	NO	2019-10-09		OXK, OX19 & OX2 REACTIVE	NO	RECOVERED
1757	AIZAWL	M	20	STUDENT	FEVER, HEADACHE	NO	2019-10-09		OXK, OX19 & OX2 REACTIVE	NO	RECOVERED
1758	AIZAWL	F	45	FARMER	FEVER, CHILLS, BODYACHE	NO	2019-10-12		OXK, OX19 & OX2 REACTIVE	NO	RECOVERED
1759	AIZAWL	M	30	FARMER	FEVER, RASH	NO	2019-10-15		OXK, OX19 & OX2 REACTIVE	NO	RECOVERED
1760	AIZAWL	M	62	FARMER	FEVER, CHILLS	NO	2019-10-18		OXK, OX19 & OX2 REACTIVE	NO	RECOVERED
1761	AIZAWL	M	36	FARMER	FEVER, HEADACHE	NO	2019-10-30		OXK, OX19 & OX2 REACTIVE	NO	RECOVERED
1762	AIZAWL	M	30	FARMER	FEVER, BODYACHE	NO	2019-10-30		OXK, OX19 & OX2 REACTIVE	NO	RECOVERED
1763	AIZAWL	F	32	GOVT. SERVICE	FEVER, COUGH	NO	2019-10-02	REACTIVE		NO	RECOVERED
1764	AIZAWL	M	19	STUDENT	FEVER	NO	2019-10-02	REACTIVE		NO	RECOVERED
1765	AIZAWL	M	35	GOVT. SERVICE	RASH, COUGH	NO	2019-10-03	REACTIVE		NO	RECOVERED
1766	AIZAWL	F	70	FARMER	NAUSEA, COUGH, CHILLS	NO	2019-10-09	REACTIVE		NO	RECOVERED
1767	AIZAWL	F	40	FARMER	FEVER, RASH	NO	2019-09-10	REACTIVE		NO	RECOVERED
1768	AIZAWL	M	3	PRE SCHOOL	FEVER, COUGH	NO	2019-10-13	REACTIVE		NO	RECOVERED
1769	AIZAWL	F	33	FARMER	FEVER, HEADACHE	NO	2019-10-14	REACTIVE		NO	RECOVERED
1770	AIZAWL	M	22	STUDENT	FEVER, RASH, COUGH	NO	2019-10-15	REACTIVE		NO	RECOVERED
1771	CHAMPHAI	M	2	PRE SCHOOL	FEVER, HEADACHE	NO	2019-10-22	REACTIVE		NO	RECOVERED
1772	AIZAWL	F	29	BUSINESS	FEVER, CHILLS	NO	2019-10-03	REACTIVE		YES	RECOVERED
1773	AIZAWL	M	34	FARMER	FEVER, RASH, BODYACHE	NO	2019-10-21	REACTIVE		YES	RECOVERED
1774	AIZAWL	M	25	STUDENT	NAUSEA, COUGH, CHILLS	NO	2019-10-25	REACTIVE		NO	RECOVERED
1775	AIZAWL	F	33	FARMER	FEVER, CHILLS	NO	2019-10-01	REACTIVE		NO	RECOVERED
1776	AIZAWL	F	43	FARMER	FEVER, HEADACHE	NO	2019-10-02	REACTIVE		NO	RECOVERED
1777	AIZAWL	F	17	STUDENT	FEVER, CHILLS, BODYACHE	NO	2019-09-28	REACTIVE		NO	RECOVERED
1778	AIZAWL	M	32	FARMER	FEVER, RASH	NO	2019-09-28	REACTIVE		NO	RECOVERED
1779	AIZAWL	M	74	FARMER	FEVER, CHILLS	NO	2019-09-28	REACTIVE		NO	RECOVERED
1780	AIZAWL	M	28	GOVT. SERVICE	FEVER, HEADACHE	NO	2019-10-05	REACTIVE		NO	RECOVERED
1781	AIZAWL	M	34	CONSTRUCTION WORKER	FEVER, BODYACHE	NO	2019-10-06	REACTIVE		NO	RECOVERED
1782	AIZAWL	M	7	STUDENT	FEVER, COUGH	NO	2019-10-06	REACTIVE		NO	RECOVERED
1783	AIZAWL	M	55	BUSINESS	FEVER	NO	2019-10-06	REACTIVE		NO	RECOVERED
1784	AIZAWL	M	57	GOVT. SERVICE	RASH, COUGH	NO	2019-10-08	REACTIVE		NO	RECOVERED
1785	AIZAWL	M	9	STUDENT	NAUSEA, COUGH, CHILLS	NO	2019-10-09	REACTIVE		NO	RECOVERED
1786	AIZAWL	M	2	PRE SCHOOL	FEVER, RASH	NO	2019-10-10	REACTIVE		NO	RECOVERED
1787	AIZAWL	M	36	FARMER	FEVER, COUGH	NO	2019-10-10	REACTIVE		NO	RECOVERED
1788	AIZAWL	F	28	BUSINESS	FEVER, HEADACHE	NO	2019-10-12	REACTIVE		NO	RECOVERED
1789	AIZAWL	F	62	FARMER	FEVER, RASH, COUGH	NO	2019-10-12	REACTIVE		NO	RECOVERED
1790	AIZAWL	F	43	GOVT. SERVICE	FEVER, HEADACHE	NO	2019-10-12	REACTIVE		NO	RECOVERED
1791	AIZAWL	M	20	STUDENT	FEVER, CHILLS	NO	2019-10-12	REACTIVE		NO	RECOVERED
1792	AIZAWL	F	9	STUDENT	FEVER, RASH, BODYACHE	NO	2019-10-12	REACTIVE		NO	RECOVERED
1793	AIZAWL	F	5	STUDENT	NAUSEA, COUGH, CHILLS	NO	2019-10-13	REACTIVE		NO	RECOVERED
1794	AIZAWL	F	31	BUSINESS	FEVER, CHILLS	NO	2019-10-14	REACTIVE		NO	RECOVERED
1795	AIZAWL	F	58	FARMER	FEVER, HEADACHE	NO	2019-10-14	REACTIVE		NO	RECOVERED
1796	AIZAWL	M	32	CONSTRUCTION WORKER	FEVER, CHILLS, BODYACHE	NO	2019-10-16	REACTIVE		NO	RECOVERED
1797	AIZAWL	F	42	GOVT. SERVICE	FEVER, RASH	NO	2019-10-17	REACTIVE		NO	RECOVERED
1798	AIZAWL	F	57	FARMER	FEVER, CHILLS	NO	2019-10-17	REACTIVE		NO	RECOVERED
1799	AIZAWL	M	39	FARMER	FEVER, HEADACHE	NO	2019-10-17	REACTIVE		NO	RECOVERED
1800	AIZAWL	M	1	PRE SCHOOL	FEVER, BODYACHE	NO	2019-10-17	REACTIVE		NO	RECOVERED
1801	AIZAWL	M	14	STUDENT	FEVER, COUGH	NO	2019-10-17	REACTIVE		NO	RECOVERED
1802	AIZAWL	M	57	GOVT. SERVICE	FEVER	NO	2019-10-18	REACTIVE		NO	RECOVERED
1803	AIZAWL	F	25	STUDENT	RASH, COUGH	NO	2019-10-18	REACTIVE		NO	RECOVERED
1804	AIZAWL	F	35	GOVT. SERVICE	NAUSEA, COUGH, CHILLS	NO	2019-10-18	REACTIVE		NO	RECOVERED
1805	AIZAWL	M	19	STUDENT	FEVER, RASH	NO	2019-10-20	REACTIVE		NO	RECOVERED
1806	AIZAWL	M	34	GOVT. SERVICE	FEVER, COUGH	NO	2019-10-20	REACTIVE		NO	RECOVERED
1807	AIZAWL	M	28	BUSINESS	FEVER, HEADACHE	NO	2019-10-20	REACTIVE		NO	RECOVERED
1808	AIZAWL	F	30	FARMER	FEVER, RASH, COUGH	NO	2019-10-20	REACTIVE		NO	RECOVERED
1809	AIZAWL	F	8	STUDENT	FEVER, HEADACHE	NO	2019-10-21	REACTIVE		NO	RECOVERED
1810	AIZAWL	M	9	STUDENT	FEVER, CHILLS	NO	2019-10-21	REACTIVE		NO	RECOVERED
1811	AIZAWL	M	60	FARMER	FEVER, RASH, BODYACHE	NO	2019-10-21	REACTIVE		NO	RECOVERED
1812	AIZAWL	F	37	FARMER	NAUSEA, COUGH, CHILLS	NO	2019-10-21	REACTIVE		NO	RECOVERED
1813	CHAMPHAI	F	48	FARMER	FEVER, CHILLS	NO	2019-10-22	REACTIVE		NO	RECOVERED
1814	AIZAWL	M	12	STUDENT	FEVER, HEADACHE	NO	2019-10-23	REACTIVE		NO	RECOVERED
1815	AIZAWL	M	60	BUSINESS	FEVER, CHILLS, BODYACHE	NO	2019-10-23	REACTIVE		NO	RECOVERED
1816	AIZAWL	F	39	FARMER	FEVER, RASH	NO	2019-10-24	REACTIVE		NO	RECOVERED
1817	AIZAWL	F	42	FARMER	FEVER, CHILLS	NO	2019-10-25	REACTIVE		NO	RECOVERED
1818	AIZAWL	M	24	STUDENT	FEVER, HEADACHE	NO	2019-10-25	REACTIVE		NO	RECOVERED
1819	AIZAWL	M	18	STUDENT	FEVER, BODYACHE	NO	2019-10-25	REACTIVE		NO	RECOVERED
1820	AIZAWL	M	39	FARMER	FEVER, COUGH	NO	2019-10-26	REACTIVE		NO	RECOVERED
1821	AIZAWL	M	47	FARMER	FEVER	NO	2019-10-28	REACTIVE		NO	RECOVERED
1822	AIZAWL	M	28	FARMER	RASH, COUGH	NO	2019-10-28	REACTIVE		NO	RECOVERED
1823	AIZAWL	M	27	FARMER	NAUSEA, COUGH, CHILLS	NO	2019-10-28	REACTIVE		NO	RECOVERED
1824	AIZAWL	M	34	FARMER	FEVER, RASH	NO	2019-10-28	REACTIVE		NO	RECOVERED
1825	AIZAWL	M	52	FARMER	FEVER, COUGH	NO	2019-10-28	REACTIVE		NO	RECOVERED
1826	AIZAWL	M	7	STUDENT	FEVER, HEADACHE	NO	2019-10-28	REACTIVE		NO	RECOVERED
1827	AIZAWL	M	33	GOVT. SERVICE	FEVER, RASH, COUGH	NO	2019-10-29	REACTIVE		NO	RECOVERED
1828	AIZAWL	F	50	GOVT. SERVICE	FEVER, HEADACHE	NO	2019-10-29	REACTIVE		NO	RECOVERED
1829	AIZAWL	F	44	FARMER	FEVER, CHILLS	NO	2019-10-30	REACTIVE		NO	RECOVERED
1830	AIZAWL	M	3	PRE SCHOOL	FEVER, RASH, BODYACHE	NO	2019-10-30	REACTIVE		NO	RECOVERED
1831	AIZAWL	M	26	BUSINESS	NAUSEA, COUGH, CHILLS	NO	2019-10-30	REACTIVE		NO	RECOVERED
1832	AIZAWL	M	13	STUDENT	FEVER, CHILLS	NO	2019-10-31	REACTIVE		NO	RECOVERED
1833	AIZAWL	F	49	GOVT. SERVICE	FEVER, HEADACHE	NO	2019-10-31	REACTIVE		NO	RECOVERED
1834	CHAMPHAI	F	43	FARMER	FEVER, CHILLS, BODYACHE	NO	2019-10-31	REACTIVE		NO	RECOVERED
1835	AIZAWL	F	49	GOVT. SERVICE	FEVER, RASH	NO	2019-10-31	REACTIVE		NO	RECOVERED
1836	AIZAWL	M	54	BUSINESS	FEVER, CHILLS	NO	2019-10-31	REACTIVE		NO	RECOVERED
1837	AIZAWL	M	55	FARMER	FEVER, HEADACHE	NO	2019-10-01		OXK REACTIVE	NO	RECOVERED
1838	AIZAWL	F	18	STUDENT	FEVER, BODYACHE	NO	2019-10-04	REACTIVE		YES	RECOVERED
1839	AIZAWL	F	38	GOVT. SERVICE	FEVER, COUGH	NO	2019-10-06	REACTIVE		YES	RECOVERED
1840	AIZAWL	F	65	FARMER	FEVER	NO	2019-10-07	REACTIVE		YES	RECOVERED
1841	AIZAWL	M	31	CONSTRUCTION WORKER	RASH, COUGH	NO	2019-10-08	REACTIVE		NO	RECOVERED
1842	AIZAWL	M	28	FARMER	NAUSEA, COUGH, CHILLS	NO	2019-10-09	REACTIVE		YES	RECOVERED
1843	AIZAWL	F	3	PRE SCHOOL	FEVER, RASH	NO	2019-10-16	REACTIVE		YES	RECOVERED
1844	AIZAWL	M	8	STUDENT	FEVER, COUGH	NO	2019-10-17	REACTIVE		YES	RECOVERED
1845	AIZAWL	F	20	STUDENT	FEVER, HEADACHE	NO	2019-10-20	REACTIVE		NO	RECOVERED
1846	AIZAWL	M	18	STUDENT	FEVER, RASH, COUGH	NO	2019-10-01		OXK REACTIVE	NO	RECOVERED
1847	AIZAWL	M	19	STUDENT	FEVER, HEADACHE	NO	2019-10-01		OXK REACTIVE	NO	RECOVERED
1848	AIZAWL	F	4	PRE SCHOOL	FEVER, CHILLS	NO	2019-10-03		OXK REACTIVE	NO	RECOVERED
1849	AIZAWL	F	9	STUDENT	FEVER, RASH, BODYACHE	NO	2019-10-31		OXK REACTIVE	NO	RECOVERED
1850	AIZAWL	M	40	GOVT. SERVICE	NAUSEA, COUGH, CHILLS	NO	2019-10-03		OXK, OX19 & OX2 REACTIVE	NO	RECOVERED
1851	AIZAWL	M	48	BUSINESS	FEVER, CHILLS	NO	2019-10-10		OXK, OX19 & OX2 REACTIVE	YES	RECOVERED
1852	AIZAWL	M	29	GOVT. SERVICE	FEVER, HEADACHE	NO	2019-10-10		OXK, OX19 & OX2 REACTIVE	NO	RECOVERED
1853	AIZAWL	F	47	FARMER	FEVER, CHILLS, BODYACHE	NO	2019-10-17		OXK, OX19 & OX2 REACTIVE	NO	RECOVERED
1854	AIZAWL	F	73	FARMER	FEVER, RASH	NO	2019-10-17		OXK, OX19 & OX2 REACTIVE	NO	RECOVERED
1855	AIZAWL	M	64	FARMER	FEVER, CHILLS	NO	2019-10-18		OXK, OX19 & OX2 REACTIVE	YES	RECOVERED
1856	AIZAWL	M	41	FARMER	FEVER, HEADACHE	NO	2019-10-21		OXK, OX19 & OX2 REACTIVE	NO	RECOVERED
1857	AIZAWL	F	45	GOVT. SERVICE	FEVER, BODYACHE	NO	2019-10-22		OXK, OX19 & OX2 REACTIVE	NO	RECOVERED
1858	AIZAWL	M	3	PRE SCHOOL	FEVER, COUGH	NO	2019-10-28		OXK, OX19 & OX2 REACTIVE	NO	RECOVERED
1859	AIZAWL	M	3	PRE SCHOOL	FEVER	NO	2019-10-30		OXK, OX19 & OX2 REACTIVE	NO	RECOVERED
1860	AIZAWL	M	41	FARMER	RASH, COUGH	NO	2019-10-03	REACTIVE		NO	RECOVERED
1861	AIZAWL	M	43	FARMER	NAUSEA, COUGH, CHILLS	NO	2019-10-05	REACTIVE		NO	RECOVERED
1862	AIZAWL	F	37	FARMER	FEVER, RASH	NO	2019-10-07	REACTIVE		NO	RECOVERED
1863	AIZAWL	M	3	PRE SCHOOL	FEVER, COUGH	NO	2019-10-23	REACTIVE		NO	RECOVERED
1864	AIZAWL	F	1	PRE SCHOOL	FEVER, HEADACHE	NO	2019-10-23	REACTIVE		NO	RECOVERED
1865	AIZAWL	F	70	FARMER	FEVER, RASH, COUGH	NO	2019-10-23	REACTIVE		NO	RECOVERED
1866	AIZAWL	F	52	FARMER	FEVER, HEADACHE	NO	2019-10-08	REACTIVE		NO	RECOVERED
1867	AIZAWL	M	53	FARMER	FEVER, CHILLS	NO	2019-10-14	REACTIVE		NO	RECOVERED
1868	AIZAWL	F	58	FARMER	FEVER, RASH, BODYACHE	NO	2019-10-14		OXK REACTIVE	NO	RECOVERED
1869	AIZAWL	M	50	FARMER	NAUSEA, COUGH, CHILLS	NO	2019-10-16		OXK REACTIVE	NO	RECOVERED
1870	AIZAWL	F	15	STUDENT	FEVER, CHILLS	NO	2019-10-25		OXK REACTIVE	NO	RECOVERED
1871	AIZAWL	M	41	FARMER	FEVER, HEADACHE	NO	2019-10-28		OXK REACTIVE	NO	RECOVERED
1872	AIZAWL	M	56	FARMER	FEVER, CHILLS, BODYACHE	NO	2019-10-29		OXK REACTIVE	NO	RECOVERED
1873	AIZAWL	M	68	FARMER	FEVER, RASH	NO	2019-10-01	REACTIVE		NO	RECOVERED
1874	AIZAWL	F	5	STUDENT	FEVER, CHILLS	NO	2019-10-04	REACTIVE		NO	RECOVERED
1875	AIZAWL	M	22	STUDENT	FEVER, HEADACHE	NO	2019-10-04	REACTIVE		NO	RECOVERED
1876	AIZAWL	F	16	STUDENT	FEVER, BODYACHE	NO	2019-10-05	REACTIVE		NO	RECOVERED
1877	AIZAWL	F	59	FARMER	FEVER, COUGH	NO	2019-10-07	REACTIVE		NO	RECOVERED
1878	AIZAWL	M	71	FARMER	FEVER	NO	2019-10-07	REACTIVE		NO	RECOVERED
1879	AIZAWL	M	18	STUDENT	RASH, COUGH	NO	2019-10-09	REACTIVE		YES	RECOVERED
1880	AIZAWL	M	17	STUDENT	NAUSEA, COUGH, CHILLS	NO	2019-10-09	REACTIVE		YES	RECOVERED
1881	AIZAWL	M	45	FARMER	FEVER, RASH	NO	2019-10-11	REACTIVE		YES	RECOVERED
1882	AIZAWL	M	4	PRE SCHOOL	FEVER, COUGH	NO	2019-10-11	REACTIVE		NO	RECOVERED
1883	AIZAWL	M	27	FARMER	FEVER, HEADACHE	NO	2019-10-14	REACTIVE		YES	RECOVERED
1884	AIZAWL	M	37	FARMER	FEVER, RASH, COUGH	NO	2019-10-14	REACTIVE		NO	RECOVERED
1885	AIZAWL	F	22	STUDENT	FEVER, HEADACHE	NO	2019-10-17	REACTIVE		NO	RECOVERED
1886	AIZAWL	M	1	PRE SCHOOL	FEVER, CHILLS	NO	2019-10-18	REACTIVE		NO	RECOVERED
1887	AIZAWL	M	32	FARMER	FEVER, RASH, BODYACHE	NO	2019-10-18	REACTIVE		NO	RECOVERED
1888	AIZAWL	M	16	STUDENT	NAUSEA, COUGH, CHILLS	NO	2019-10-22	REACTIVE		YES	RECOVERED
1889	AIZAWL	F	45	FARMER	FEVER, CHILLS	NO	2019-10-25	REACTIVE		NO	RECOVERED
1890	AIZAWL	F	53	FARMER	FEVER, HEADACHE	NO	2019-10-25	REACTIVE		NO	RECOVERED
1891	AIZAWL	M	9	STUDENT	FEVER, CHILLS, BODYACHE	NO	2019-10-26	REACTIVE		NO	RECOVERED
1892	AIZAWL	M	44	FARMER	FEVER, RASH	NO	2019-10-29	REACTIVE		NO	RECOVERED
1893	AIZAWL	F	34	FARMER	FEVER, CHILLS	NO	2019-10-29	REACTIVE		YES	RECOVERED
1894	AIZAWL	M	17	STUDENT	FEVER, HEADACHE	NO	2019-10-31	REACTIVE		NO	RECOVERED
1895	AIZAWL	F	52	FARMER	FEVER, BODYACHE	NO	2019-10-14	REACTIVE		NO	RECOVERED
1896	AIZAWL	F	28	BUSINESS	FEVER, COUGH	NO	2019-10-02		OXK REACTIVE	NO	RECOVERED
1897	AIZAWL	F	59	GOVT. SERVICE	FEVER	NO	2019-10-07		OXK REACTIVE	NO	RECOVERED
1898	AIZAWL	M	30	FARMER	RASH, COUGH	NO	2019-11-05		OXK REACTIVE	NO	RECOVERED
1899	AIZAWL	F	30	FARMER	NAUSEA, COUGH, CHILLS	NO	2019-11-05		OXK REACTIVE	NO	RECOVERED
1900	AIZAWL	M	32	FARMER	FEVER, RASH	NO	2019-11-05		OXK REACTIVE	NO	RECOVERED
1901	AIZAWL	F	6	STUDENT	FEVER, COUGH	NO	2019-11-07		OXK REACTIVE	YES	RECOVERED
1902	AIZAWL	M	11	STUDENT	FEVER, HEADACHE	NO	2019-11-08		OXK REACTIVE	YES	RECOVERED
1903	AIZAWL	M	39	FARMER	FEVER, RASH, COUGH	NO	2019-11-11		OXK REACTIVE	NO	RECOVERED
1904	AIZAWL	F	37	FARMER	FEVER, HEADACHE	NO	2019-11-11		OXK REACTIVE	NO	RECOVERED
1905	AIZAWL	F	10	STUDENT	FEVER, CHILLS	NO	2019-11-15		OXK REACTIVE	NO	RECOVERED
1906	AIZAWL	M	64	FARMER	FEVER, RASH, BODYACHE	NO	2019-11-28		OXK REACTIVE	NO	RECOVERED
1907	AIZAWL	F	42	FARMER	NAUSEA, COUGH, CHILLS	NO	2019-11-04		OXK, OX19 & OX2 REACTIVE	NO	RECOVERED
1908	AIZAWL	F	40	FARMER	FEVER, CHILLS	NO	2019-11-19		OXK, OX19 & OX2 REACTIVE	YES	RECOVERED
1909	AIZAWL	M	75	FARMER	FEVER, HEADACHE	NO	2019-11-10		OXK, OX19 & OX2 REACTIVE	NO	RECOVERED
1910	AIZAWL	M	37	FARMER	FEVER, CHILLS, BODYACHE	NO	2019-11-05		OXK, OX19 & OX2 REACTIVE	NO	RECOVERED
1911	AIZAWL	F	43	FARMER	FEVER, RASH	NO	2019-11-18		OXK, OX19 & OX2 REACTIVE	NO	RECOVERED
1912	AIZAWL	M	19	STUDENT	FEVER, CHILLS	NO	2019-11-21		OXK, OX19 & OX2 REACTIVE	NO	RECOVERED
1913	AIZAWL	M	1	PRE SCHOOL	FEVER, HEADACHE	NO	2019-11-02	REACTIVE		NO	RECOVERED
1914	AIZAWL	F	45	GOVT. SERVICE	FEVER, BODYACHE	NO	2019-11-04	REACTIVE		NO	RECOVERED
1915	AIZAWL	M	43	GOVT. SERVICE	FEVER, COUGH	NO	2019-11-04	REACTIVE		NO	RECOVERED
1916	AIZAWL	F	8	STUDENT	FEVER	NO	2019-11-13	REACTIVE		NO	RECOVERED
1917	AIZAWL	M	3	PRE SCHOOL	RASH, COUGH	NO	2019-11-14	REACTIVE		NO	RECOVERED
1918	AIZAWL	F	18	STUDENT	NAUSEA, COUGH, CHILLS	NO	2019-11-19	REACTIVE		NO	RECOVERED
1919	AIZAWL	F	37	FARMER	FEVER, RASH	NO	2019-11-26	REACTIVE		NO	RECOVERED
1920	AIZAWL	F	44	FARMER	FEVER, COUGH	NO	2019-11-27	REACTIVE		NO	RECOVERED
1921	AIZAWL	M	35	FARMER	FEVER, HEADACHE	NO	2019-11-28	REACTIVE		NO	RECOVERED
1922	AIZAWL	F	6	STUDENT	FEVER, RASH, COUGH	NO	2019-11-09	REACTIVE		YES	RECOVERED
1923	AIZAWL	F	46	FARMER	FEVER, HEADACHE	NO	2019-11-10	REACTIVE		YES	RECOVERED
1924	AIZAWL	F	85	ELDERLY	FEVER, CHILLS	NO	2019-11-11	REACTIVE		YES	RECOVERED
1925	AIZAWL	M	14	STUDENT	FEVER, RASH, BODYACHE	NO	2019-11-11	REACTIVE		YES	RECOVERED
1926	AIZAWL	F	34	FARMER	NAUSEA, COUGH, CHILLS	NO	2019-11-12	REACTIVE		YES	RECOVERED
1927	AIZAWL	F	2	PRE SCHOOL	FEVER, CHILLS	NO	2019-11-12	REACTIVE		YES	RECOVERED
1928	AIZAWL	M	31	FARMER	FEVER, HEADACHE	NO	2019-11-18	REACTIVE		NO	RECOVERED
1929	AIZAWL	M	12	STUDENT	FEVER, CHILLS, BODYACHE	NO	2019-11-25	REACTIVE		NO	RECOVERED
1930	AIZAWL	F	1	PRE SCHOOL	FEVER, RASH	NO	2019-11-01	REACTIVE		NO	RECOVERED
1931	AIZAWL	M	66	BUSINESS	FEVER, CHILLS	NO	2019-11-02	REACTIVE		NO	RECOVERED
1932	AIZAWL	F	33	FARMER	FEVER, HEADACHE	NO	2019-11-02	REACTIVE		NO	RECOVERED
1933	AIZAWL	M	60	FARMER	FEVER, BODYACHE	NO	2019-11-03	REACTIVE		NO	RECOVERED
1934	AIZAWL	M	41	CONSTRUCTION WORKER	FEVER, COUGH	NO	2019-11-03	REACTIVE		NO	RECOVERED
1935	AIZAWL	M	8	STUDENT	FEVER	NO	2019-11-03	REACTIVE		NO	RECOVERED
1936	AIZAWL	M	27	BUSINESS	FEVER, RASH, COUGH	NO	2019-11-03	REACTIVE		YES	EXPIRED
1937	AIZAWL	M	28	FARMER	NAUSEA, COUGH, CHILLS	NO	2019-11-03	REACTIVE		NO	RECOVERED
1938	AIZAWL	F	41	FARMER	FEVER, RASH	NO	2019-11-03	REACTIVE		NO	RECOVERED
1939	AIZAWL	F	60	FARMER	FEVER, COUGH	NO	2019-11-03	REACTIVE		NO	RECOVERED
1940	AIZAWL	F	26	STUDENT	FEVER, HEADACHE	NO	2019-11-03	REACTIVE		NO	RECOVERED
1941	AIZAWL	M	58	CONSTRUCTION WORKER	FEVER, RASH, COUGH	NO	2019-11-03	REACTIVE		NO	RECOVERED
1942	AIZAWL	M	56	CONSTRUCTION WORKER	FEVER, HEADACHE	NO	2019-11-05	REACTIVE		NO	RECOVERED
1943	AIZAWL	M	56	CONSTRUCTION WORKER	FEVER, CHILLS	NO	2019-11-05	REACTIVE		NO	RECOVERED
1944	AIZAWL	F	26	BUSINESS	FEVER, RASH, BODYACHE	NO	2019-11-05	REACTIVE		NO	RECOVERED
1945	AIZAWL	F	37	BUSINESS	NAUSEA, COUGH, CHILLS	NO	2019-11-06	REACTIVE		NO	RECOVERED
1946	AIZAWL	M	19	STUDENT	FEVER, CHILLS	NO	2019-11-06	REACTIVE		NO	RECOVERED
1947	AIZAWL	M	57	FARMER	FEVER, HEADACHE	NO	2019-11-06	REACTIVE		NO	RECOVERED
1948	AIZAWL	M	18	STUDENT	FEVER, CHILLS, BODYACHE	NO	2019-11-06	REACTIVE		NO	RECOVERED
1949	AIZAWL	F	48	FARMER	FEVER, RASH	NO	2019-11-06	REACTIVE		NO	RECOVERED
1950	AIZAWL	F	2	PRE SCHOOL	FEVER, CHILLS	NO	2019-11-08	REACTIVE		NO	RECOVERED
1951	AIZAWL	F	66	BUSINESS	FEVER, HEADACHE	NO	2019-11-08	REACTIVE		NO	RECOVERED
1952	AIZAWL	F	50	FARMER	FEVER, BODYACHE	NO	2019-11-09	REACTIVE		NO	RECOVERED
1953	AIZAWL	F	38	BUSINESS	FEVER, COUGH	NO	2019-11-09	REACTIVE		NO	RECOVERED
1954	AIZAWL	M	55	BUSINESS	FEVER	NO	2019-11-11	REACTIVE		NO	RECOVERED
1955	AIZAWL	M	7	STUDENT	RASH, COUGH	NO	2019-11-12	REACTIVE		NO	RECOVERED
1956	AIZAWL	F	26	STUDENT	NAUSEA, COUGH, CHILLS	NO	2019-11-12	REACTIVE		NO	RECOVERED
1957	AIZAWL	F	9	STUDENT	FEVER, RASH	NO	2019-11-12	REACTIVE		NO	RECOVERED
1958	AIZAWL	M	17	STUDENT	FEVER, COUGH	NO	2019-11-12	REACTIVE		NO	RECOVERED
1959	AIZAWL	F	75	FARMER	FEVER, HEADACHE	NO	2019-11-13	REACTIVE		NO	RECOVERED
1960	AIZAWL	M	78	FARMER	FEVER, RASH, COUGH	NO	2019-11-14	REACTIVE		NO	RECOVERED
1961	AIZAWL	F	5	STUDENT	FEVER, HEADACHE	NO	2019-11-14	REACTIVE		NO	RECOVERED
1962	AIZAWL	M	18	STUDENT	FEVER, CHILLS	NO	2019-11-15	REACTIVE		NO	RECOVERED
1963	AIZAWL	M	70	BUSINESS	FEVER, RASH, BODYACHE	NO	2019-11-15	REACTIVE		NO	RECOVERED
1964	AIZAWL	F	71	FARMER	NAUSEA, COUGH, CHILLS	NO	2019-11-15	REACTIVE		NO	RECOVERED
1965	AIZAWL	M	5	STUDENT	FEVER, CHILLS	NO	2019-11-16	REACTIVE		NO	RECOVERED
1966	AIZAWL	M	21	STUDENT	FEVER, HEADACHE	NO	2019-11-16	REACTIVE		NO	RECOVERED
1967	AIZAWL	F	47	FARMER	FEVER, CHILLS, BODYACHE	NO	2019-11-16	REACTIVE		NO	RECOVERED
1968	AIZAWL	M	34	FARMER	FEVER, RASH	NO	2019-11-16	REACTIVE		NO	RECOVERED
1969	AIZAWL	M	3	PRE SCHOOL	FEVER, CHILLS	NO	2019-11-17	REACTIVE		NO	RECOVERED
1970	AIZAWL	F	9	STUDENT	FEVER, HEADACHE	NO	2019-11-17	REACTIVE		NO	RECOVERED
1971	AIZAWL	F	32	GOVT. SERVICE	FEVER, BODYACHE	NO	2019-11-17	REACTIVE		NO	RECOVERED
1972	AIZAWL	M	26	STUDENT	FEVER, COUGH	NO	2019-11-17	REACTIVE		NO	RECOVERED
1973	AIZAWL	M	3	PRE SCHOOL	FEVER	NO	2019-11-17	REACTIVE		NO	RECOVERED
1974	AIZAWL	F	54	FARMER	RASH, COUGH	NO	2019-11-19	REACTIVE		NO	RECOVERED
1975	AIZAWL	F	62	BUSINESS	NAUSEA, COUGH, CHILLS	NO	2019-11-19	REACTIVE		NO	RECOVERED
1976	AIZAWL	F	68	BUSINESS	FEVER, RASH	NO	2019-11-19	REACTIVE		NO	RECOVERED
1977	AIZAWL	M	29	BUSINESS	FEVER, COUGH	NO	2019-11-19	REACTIVE		NO	RECOVERED
1978	AIZAWL	M	48	FARMER	FEVER, HEADACHE	NO	2019-11-20	REACTIVE		NO	RECOVERED
1979	AIZAWL	F	2	PRE SCHOOL	FEVER, RASH, COUGH	NO	2019-11-20	REACTIVE		NO	RECOVERED
1980	AIZAWL	F	7	STUDENT	FEVER, HEADACHE	NO	2019-11-20	REACTIVE		NO	RECOVERED
1981	AIZAWL	M	9	STUDENT	FEVER, CHILLS	NO	2019-11-20	REACTIVE		NO	RECOVERED
1982	AIZAWL	M	42	GOVT. SERVICE	FEVER, RASH, BODYACHE	NO	2019-11-21	REACTIVE		NO	RECOVERED
1983	AIZAWL	M	60	FARMER	NAUSEA, COUGH, CHILLS	NO	2019-11-21	REACTIVE		NO	RECOVERED
1984	AIZAWL	M	43	FARMER	FEVER, CHILLS	NO	2019-11-21	REACTIVE		NO	RECOVERED
1985	AIZAWL	M	87	FARMER	FEVER, HEADACHE	NO	2019-11-21	REACTIVE		NO	RECOVERED
1986	AIZAWL	M	16	STUDENT	FEVER, CHILLS, BODYACHE	NO	2019-11-22	REACTIVE		NO	RECOVERED
1987	AIZAWL	M	43	GOVT. SERVICE	FEVER, RASH	NO	2019-11-22	REACTIVE		NO	RECOVERED
1988	AIZAWL	F	12	STUDENT	FEVER, CHILLS	NO	2019-11-23	REACTIVE		NO	RECOVERED
1989	AIZAWL	F	35	FARMER	FEVER, HEADACHE	NO	2019-11-24	REACTIVE		NO	RECOVERED
1990	AIZAWL	M	30	CONSTRUCTION WORKER	FEVER, BODYACHE	NO	2019-11-24	REACTIVE		NO	RECOVERED
1991	AIZAWL	M	56	GOVT. SERVICE	FEVER, COUGH	NO	2019-11-24	REACTIVE		NO	RECOVERED
1992	AIZAWL	M	42	GOVT. SERVICE	FEVER	NO	2019-11-24	REACTIVE		NO	RECOVERED
1993	AIZAWL	F	25	STUDENT	RASH, COUGH	NO	2019-11-25	REACTIVE		NO	RECOVERED
1994	AIZAWL	M	19	STUDENT	NAUSEA, COUGH, CHILLS	NO	2019-11-25	REACTIVE		NO	RECOVERED
1995	AIZAWL	F	20	STUDENT	FEVER, RASH	NO	2019-11-25	REACTIVE		NO	RECOVERED
1996	AIZAWL	F	23	STUDENT	FEVER, COUGH	NO	2019-11-25	REACTIVE		NO	RECOVERED
1997	AIZAWL	M	42	BUSINESS	FEVER, HEADACHE	NO	2019-11-25	REACTIVE		NO	RECOVERED
1998	AIZAWL	F	42	FARMER	FEVER, RASH, COUGH	NO	2019-11-25	REACTIVE		NO	RECOVERED
1999	AIZAWL	M	14	STUDENT	FEVER, HEADACHE	NO	2019-11-25	REACTIVE		NO	RECOVERED
[truncated: 20,915 more rows]
