# Supplementary material for: Epidemiology of scrub typhus and other rickettsial infections (2018–22) in the hyper-endemic setting of Mizoram, North-East India
Source: PLoS Negl Trop Dis. 2023 Nov 1;17(11):e0011688. doi: 10.1371/journal.pntd.0011688 (PMC10642901; doi:10.1371/journal.pntd.0011688)
Supplement: S2 File — (XLSX) [file pntd.0011688.s002.xlsx]

## Sheet: ScrubTyphusCases
Location_ID	Settlement Name	Cases
1	71 RCC	8
2	Seventh Day tlang	3
3	Aibawk	35
4	Aiduzawl	10
5	Ailawng	16
6	Ainak	2
7	Ainawn	5
8	Aithur	1
9	Aitlang	1
10	Aizawl Tlang	2
11	Aizawl Venglai	21
12	Ajasora	1
13	Amobyu	7
14	Andermanik	1
15	ANM	1
16	AOC Veng, Lawngtlai	42
17	AOC Veng, Serchhip	2
18	Archhuang	5
19	Armed Veng	42
20	Armed Veng South	16
21	Arotinagar	1
22	Arro	5
23	AYUSH Veng	18
24	Bairabi	6
25	Bairabi North	4
26	Bairabi South	1
27	Baktawng	25
28	Bandiasora	1
29	Banglaveng	1
30	Bawktlang	6
31	Bawlte	3
32	Bawnga Veng	1
33	Bawngkawn	180
34	Bawngkawn North	6
35	Bawngkawn South	10
36	Bawngthah	3
37	Bawngva	5
38	Bawrai	7
39	Bazar Veng, Lunglei	33
40	Bazar Veng, Serchhip	147
41	Bazar, Lawngtlai	24
42	Bazar, Serchhip	10
43	Bazar, Siaha	5
44	Belkhai	1
45	Belpei	2
46	Belthei	1
47	Berawtlang	1
48	Bethel, Champhai	1
49	Bethel, Lawngtlai	9
50	Bethel, Mamit	2
51	Bethlehem	53
52	Bethlehem Vengthlang	22
53	Biate	53
54	Bilkhawthlir	153
55	Bolia	1
56	Borapansury	2
57	Bsf Durtlang	6
58	Bualpui	17
59	Bualpui Ng	44
60	Bualpui Ng II	9
61	Bualpui North	7
62	Bualpui V	4
63	Bualte	5
64	Buangpui	66
65	Buarpui	124
66	Buhban	58
67	Buhkangkawn	3
68	Buichali Sairang	1
69	Buknuam	3
70	Bukpui, Aizawl	6
71	Bukpui, Kolasib	9
72	Bukpui, Serchhip	2
73	Bung Bangla	4
74	Bunghmun	6
75	Bungkawn	31
76	Bungthuam	6
77	Bungtlang S	9
78	Bungtlang, Lawngtlai	25
79	Bungtlang, Serchhip	21
80	Bungzung	10
81	BVT	8
82	Central Jail Veng	9
83	Chakheitla	1
84	Chalrang	5
85	Chaltlang	70
86	Chaltlang Lily Veng	4
87	Chaltui	21
88	Chamdur	1
89	Chamdurtlang	1
90	Champhai	28
91	Chamring	13
92	Chandmary	16
93	Changpui	3
94	Changzawl	15
95	Chanmari	49
96	Chanmari Veng, Serchhip	3
97	Chanmari West	54
98	Chawilung	6
99	Chawlhhmun	40
100	Chawngte	6
101	Chawngte L	8
102	Chawngte P	13
103	Chawngtelui	4
104	Chawngtlai	13
105	Chawngtui	5
106	Chawnhu	11
107	Chawnpui	35
108	Chawntlang	2
109	Chawntlangpui	5
110	Chekawn	14
111	Chengpui	1
112	Cheural	56
113	Chhanchhuahna	5
114	Chhawrtui	17
115	Chheihlu	2
116	Chhiahtlang	87
117	Chhim Veng, Serchhip	19
118	Chhinga Veng	26
119	Chhingchhip	313
120	Chhipphir	25
121	Chhippui	4
122	Chhuanthar	9
123	Chhuarlung	28
124	Chhumkhum	1
125	Chiahpui	3
126	Chilui	1
127	Chite	6
128	Chithar	1
129	Chungtlang	18
130	College Vaih	4
131	College Veng, Aizawl	34
132	College Veng, Lawngtlai	44
133	College Veng, Lunglei	6
134	College Veng, Siaha	27
135	Council Vaih	21
136	Council Veng	57
137	CTI Sesawng	10
138	Daido	8
139	Damdep-II	1
140	Damdiai	4
141	Dampa	1
142	Dampa Rengpui	5
143	Dampui	11
144	Damveng	9
145	Dapchhuah	41
146	Darlak	8
147	Darlawn	171
148	Darlawn Venghlun	44
149	Darlawn Vengpui	24
150	Darlawng	16
151	Darlung	14
152	Darnam	10
153	Darnamtlang	3
154	Darngawn	23
155	Darzo	30
156	Dawn	4
157	Dawr Veng	4
158	Dawrpui	23
159	Dawrpui Vengthar	19
160	Dengsur	5
161	Denlung	2
162	DH, Serchhip	37
163	Diakkawn	7
164	Dilkhan	43
165	Diltlang	5
166	Diltlang S	3
167	Dilzawl	3
168	Dinthar Veng, Aizawl	36
169	Dinthar Veng, Serchhip	16
170	Dinthar, Serchhip	87
171	Dulte	26
172	Dumzautlang	3
173	Dungtlang	9
174	Dungtlang Old	2
175	Durtlang	213
176	Durtlang Leitan	8
177	Durtlang Mel-5	17
178	Durtlang North	41
179	E. Phaileng	30
180	E.Bungtlang	10
181	E.Lungdar	27
182	E.Rotlang	21
183	E.Thinglian	1
184	ECM	5
185	ECM Vaih	5
186	ECM Veng	7
187	Edenthar	23
188	Electric Veng	76
189	Electric Veng S	32
190	Electric Veng, Lawngtlai	44
191	Falkawn	78
192	Falkland	58
193	Farkawn	43
194	Farm Veng	7
195	Farm Veng, Lunglei	11
196	Field Veng	210
197	Fulsora	1
198	Fungkah	5
199	Futsury	2
200	Golasury	1
201	Golf Course	10
202	Govt. Complex	13
203	Hallveng	2
204	Haulawng	292
205	Hauruanga	8
206	Hermon	43
207	Hermon Veng	33
208	High School Veng	2
209	Hliappui	15
210	Hlimen	107
211	Hlumte	6
212	Hmar Veng	7
213	Hmawngbu	5
214	Hmawngbuchhuah	2
215	Hmawngkawn	10
216	Hmuifang	8
217	Hmuncheng	2
218	Hmunhmeltha	2
219	Hmunlai	4
220	Hmunnghak	23
221	Hmunnuam	9
222	Hmunpui	12
223	Hmunsam	1
224	Hmuntha	12
225	Hmuntlang	9
226	Hmunzawl	10
227	Hnahlan	61
228	Hnahthial	15
229	Hnahthial North	168
230	Hnahthial South	122
231	Hnahva	4
232	Horeb	4
233	Horti	1
234	Hortoki	48
235	Hrangchalkawn	11
236	Hreichuk	24
237	Hrianghmun	1
238	Hriangtlang	23
239	Hriphaw	4
240	Hruiduh	2
241	Hruiduk	5
242	Hruitezawl	2
243	Hualngohmun	13
244	Hualtu	13
245	Hunthar	25
246	IOC Veng	6
247	IPD	4
248	ITI	61
249	Jarulsury	1
250	JNV	7
251	Jognasury	4
252	K.Sarali	1
253	Kakichhuah	1
254	Kamalanagar-I	1
255	Kamalanagar-II	4
256	Kamalanagar-III	3
257	Kanan	30
258	Kanan Veng	65
259	Kanghmun	48
260	Kanghmun 'S'	37
261	Kanhmun	28
262	Kaochao	1
263	Karlui	1
264	Kawlbem	11
265	Kawlchaw	6
266	Kawlchaw E	4
267	Kawlchaw W	1
268	Kawlhawk	13
269	Kawlkulh	80
270	Kawlkulh North	5
271	Kawngthar	4
272	Kawnmawi	25
273	Kawnpui	66
274	Kawnpui Banglaveng	3
275	Kawnpui Hmarveng	4
276	Kawnpui Venglai	8
277	Kawnpui Vengthar	4
278	Kawnzar	17
279	Kawrte	14
280	Kawrtethawveng	59
281	Kawrthah	65
282	Kawrthindeng	5
283	Keifang	357
284	Keifang Venglai	13
285	Keitum	18
286	Kelkang	5
287	Kelsih	27
288	Kepran	79
289	Khaikhy	1
290	Khamrang	9
291	Khankawn	4
292	Khanpui	53
293	Khanthuam	1
294	Khatla	19
295	Khatla E	3
296	Khatla S	2
297	Khawbel	4
298	Khawbung	36
299	Khawhai	74
300	Khawhnai	3
301	Khawhri	7
302	Khawlailung	202
303	Khawlian	12
304	Khawmawi	44
305	Khawngbawk	24
306	Khawpuar	12
307	Khawrihnim	10
308	Khawruhlian	142
309	Khawzawl	44
310	Khawzawl Vengthar	19
311	Khualen	4
312	Khuanghlum	1
313	Khuangpuilam	2
314	Khuangthing	63
315	Khumtung	13
316	Kolasib	26
317	Kolasib Venglai	5
318	Kolasib Venglai East	1
319	Kolasib Vengthar	3
320	Kukurduleye	2
321	Kulikawn	40
322	Kutkawk	3
323	Lailak	30
324	Laipuitlang	9
325	Laisawral	2
326	Laitlang	2
327	Laki	1
328	Lallen	29
329	Lalnutui	1
330	Lamchhip	19
331	Lamherh	10
332	Lamzawl	9
333	Latawh	1
334	Lawipu	15
335	Lawngpuighat	1
336	Lawngtlai	39
337	Lawngtlai - III	36
338	Lawngtlai - IV	58
339	Leisang Veng, Serchhip	1
340	Leitan	69
341	Leite	25
342	Leithum	9
343	Lenchim	24
344	Leng	9
345	Lengpui	76
346	Lengte	14
347	Lianpui	4
348	Lobo	50
349	Longmasu	2
350	Lopu	3
351	Lower Sakawrdai	1
352	Luagmual	55
353	Luangpawl	11
354	Luangpawn	85
355	Luimawi	5
356	Lungbial	4
357	Lungchhuan	13
358	Lungdai	153
359	Lungdar	13
360	Lunghauka	12
361	Lungkawlh	12
362	Lunglawn	23
363	Lunglei	22
364	Lunglei Chanmari	15
365	Lungleng	55
366	Lungleng I	23
367	Lungmawi	1
368	Lungmuat	33
369	Lungpher	142
370	Lungpho	34
371	Lungphun	48
372	Lungphunlian	1
373	Lungpuitlang	2
374	Lungpuizawl	3
375	Lungrang S	1
376	Lungsei	16
377	Lungsen	1
378	Lungsir	5
379	Lungsum	57
380	Lungtan	17
381	Lungtian	18
382	Lungtian II	1
383	Lungvar	4
384	Lungverh	4
385	Lungzarhtum	15
386	M. Kawnpui	4
387	Maisa	3
388	Maite	32
389	Mamit	13
390	Mamit Dinthar	4
391	Mampui	17
392	Mamte	12
393	Marpara	20
394	Marpara North	1
395	Marpara S	1
396	Maubawk	18
397	Maubuang	44
398	Mauchar	19
399	Maudarh	2
400	Mausen	23
401	Mautlang	5
402	Mauzam	2
403	Mawhre	4
404	Med Qtr	3
405	Meidum	2
406	Meisatla	45
407	Meisavaih	16
408	Meisavaih East	14
409	Meisavaih West	7
410	Melbuk	1
411	Melriat	42
412	Melthum	20
413	Miepu	1
414	Mimbung	21
415	Mission Veng	29
416	Mission Vengthang	25
417	Model Veng A	12
418	Model Veng S	53
419	Mondirasora	2
420	Mualbu L	5
421	Mualcheng	11
422	Mualcheng S	2
423	Mualkawi	4
424	Mualkhang	8
425	Muallianpui	11
426	Muallungthu	54
427	Mualmam	5
428	Mualpheng	89
429	Mualpui	16
430	Mualthuam	31
431	Mualvum	4
432	Muanna	12
433	Muanna Veng	12
434	Muthi	24
435	N Siaha	20
436	N. Chaltlang	5
437	N. Kanghmun	134
438	N. Khawdungsei	8
439	N. Khawlek	23
440	N. Laty	7
441	N. Serzawl	47
442	N.Chawnpui	3
443	N.Chhimluang	1
444	N.E.Khawdungsei	3
445	N.Kawnpui	6
446	N.Mualcheng	7
447	N.Mualthuam	3
448	N.Thingdawl	1
449	N.Tinghmun	3
450	N.Vanlaiphai	31
451	Nalzawl	5
452	Nausel	15
453	NE Tlangnuam	3
454	NEC	17
455	Neihbawih	1
456	Neihdawn	2
457	Neihloh	31
458	New Belkhai	1
459	New Chalrang	7
460	New Champhai	3
461	New Colony	27
462	New Eden	1
463	New Latawh	1
464	New Serchhip	17
465	New Serchhip North	15
466	New Serchhip South	10
467	New Siaha East	8
468	New Siaha West	15
469	New Vengpui	1
470	New Vervek	40
471	New West Phaileng	1
472	Ngaizawl	3
473	Ngengpui	7
474	Ngengpuikai	13
475	Ngengpuitlang	7
476	Ngentiang	34
477	Nghalchawm	8
478	Nghalimlui	6
479	Ngopa	139
480	Ngur	3
481	Niawhtlang	3
482	Nisapui	79
483	North Hlimen	11
484	North Lungleng	20
485	North Lungpher	4
486	Nursery	9
487	Old Bajeisora	1
488	P&E Veng, Serchhip	9
489	Pachang	1
490	Paithar	9
491	Palsang	24
492	Pamchung	7
493	Pandawnglui	2
494	Pangbalkawn	1
495	Pangkhua	23
496	Pangtlang	3
497	Pangzawl	39
498	Pangzawl South	38
499	Parva	5
500	Parvatui	2
501	Pawlrang	14
502	Pehlawn	53
503	Peniel	15
504	Phainuam	1
505	Phairuangkai	3
506	Phaizau	11
507	Phalhrang	1
508	Phuaibuang	120
509	Phulbial	49
510	Phuldungsei	103
511	Phuldungsei Vengthar	26
512	Phullen	402
513	Phulmawi	4
514	Phulpui	138
515	Phunchawng	23
516	Phura	2
517	Piler	19
518	Project Veng	1
519	PTC	3
520	PTS	21
521	Puilo	19
522	Pukpui	6
523	Pukzing	4
524	Pushpak	1
525	Putlungasih	4
526	PWD Veng, Thenzawl	3
527	R. Vanhne	6
528	Rabung	62
529	Rahsi Veng	10
530	Rajivnagar	1
531	Ralvawng	3
532	Ramhlun	20
533	Ramhlun North	79
534	Ramhlun South	60
535	Ramhlun Sports Complex	6
536	Ramhlun Venglai	37
537	Ramhlun Vengthar	11
538	Ramhlun Vengthlang	11
539	Ramlaitui	89
540	Ramrikawn	50
541	Ramthar	74
542	Ramthar North	12
543	Ramthar Veng	57
544	Ramthlun Veng	2
545	Rangte	1
546	Rangvamual	27
547	Ratu	101
548	Rawlbuk	19
549	Rawpui	38
550	Rawpuichhip	77
551	RDS	5
552	Reiek	25
553	Rengdil	13
554	Rengtekawn	3
555	Republic	26
556	Republic Veng	7
557	Republic Vengthlang	1
558	Ruallung	45
559	Ruantlang	1
560	Rulchawm	104
561	Rulkual	10
562	Rulpuihlim	9
563	S. Chhimluang	2
564	S. Lungleng	4
565	S. Lungpher	101
566	S.Chawngtui	1
567	S.Khawbung	82
568	S.Khawlek	4
569	S.Phaileng	5
570	S.Vanlaiphai	141
571	Sabual	2
572	Sabualtlang	1
573	Saibawh	2
574	Saichal	12
575	Saichho	1
576	Saiha Vengpui	3
577	Saihapui	2
578	Saihatlangkawn	2
579	Saikah	4
580	Saikah L	2
581	Saikah U	3
582	Saikhamakawn	65
583	Saikhawthlir	4
584	Sailam	55
585	Sailulak	6
586	Sailutar	14
587	Saiphai	11
588	Saipum	4
589	Sairang	113
590	Sairang Dinthar	32
591	Sairang Vengthar	16
592	Sairep	1
593	Sairum	4
594	Saithah	15
595	Saitual	504
596	Saizawh	6
597	Saizawh W	3
598	Saizawh E	7
599	Sakawrdai	275
600	Sakawrtuichhun	34
601	Sakeilui II	1
602	Salem	45
603	Salem Boarding	2
604	Salem Veng	12
605	Samlukhai	86
606	Samthang	12
607	Samtlang	65
608	Samuksora	1
609	Sangau	58
610	Sangau II	92
611	Sangau III	17
612	Sangau IV	44
613	Saron Veng	23
614	Sateek	62
615	Sawleng	185
616	Sazaikawn	1
617	Sedailui	1
618	Sekhum	13
619	Selesih	38
620	Seling	48
621	Sentetfiang	12
622	Serchhip	134
623	Serhmun	2
624	Serhuan	1
625	Serkawn	4
626	Serkawr	2
627	Serkhan	73
628	Sertlangpui	2
629	Sesawng	56
630	Sethawn	2
631	Sethlun	3
632	Siachangkawn	15
633	Siaha	12
634	Siahatla	15
635	Siahatlangkawn	2
636	Sialhau	2
637	Sialhawk	14
638	Sialsir	7
639	Sialsuk	117
640	Siasi	1
641	Siatlai	1
642	Sihfa	110
643	Sihhmui	23
644	Sihphir	431
645	Sihphir Venghlun	19
646	Sihthiang	2
647	Sihtlangpui	9
648	Silsuri	7
649	Soil Veng	4
650	South Sabual	12
651	Stateveng	1
652	Suangpuilawn	86
653	Suarhliap	6
654	Sumsilui	5
655	Sumsuih	35
656	Sunhluchhip	5
657	T Dumzau	1
658	Tachhip	41
659	Tanhril	40
660	Tantia	14
661	Tawipui	16
662	Tawipui N	3
663	Tawipui. S	4
664	Tawizo	14
665	Teikhang	11
666	Teirei Forest	6
667	Thaidawr	4
668	Thaizawl	2
669	Thakthing	7
670	Thaltlang	17
671	Thanglailung	37
672	Thangpui	2
673	Theiri	6
674	Theiriat	12
675	Theiva	5
676	Thekpui	4
677	Thenhlum	2
678	Thentlang	22
679	Thenzawl	64
680	Thenzawl Vengthar	3
681	Thiak	26
682	Thiltlang	48
683	Thingdawl	9
684	Thingfal	23
685	Thinghlun	6
686	Thingkah	36
687	Thinglian	2
688	Thingsat	42
689	Thingsul Tlangnuam	4
690	Thingsulthiah	141
691	Thingthelh	2
692	Thlengang	9
693	Thosai	5
694	Thualthu	3
695	Thuampui	105
696	Tialdawnglung	1
697	Tinghmun	14
698	Tipa-V	6
699	Tlabung	7
700	Tlangmawi	5
701	Tlangnuam	88
702	Tlangnuam Vengthar	9
703	Tlangnuam West	3
704	Tlangpui	13
705	Tlangsam	3
706	Tlawng	2
707	Tlungvel	31
708	TNT	1
709	Tokalo	1
710	Tongkalong	2
711	Tuahzawl	13
712	Tualbung	87
713	Tualcheng	2
714	Tualpui	2
715	Tualte	4
716	Tualvungi Veng	64
717	Tuichawng	3
718	Tuidam	34
719	Tuidangtlang	2
720	Tuikhuah Veng	4
721	Tuikhuahtlang	5
722	Tuikhurhlu	4
723	Tuikhurlui	1
724	Tuikual	27
725	Tuikual North	18
726	Tuikual South	7
727	Tuipang	4
728	Tuipang V	5
729	Tuipui	3
730	Tuipui D	16
731	Tuipui Ferry	2
732	Tuipuibari	5
733	Tuirial	57
734	Tuirial Airfield	19
735	Tuirum	5
736	Tuisentlang	1
737	Tuisih	1
738	Tuisumpui	10
739	Tuitha Veng	2
740	Tuithiang	16
741	Tuithumhnar	2
742	Tuitlawk	2
743	Tuivamit	15
744	Tumpui	2
745	Udalthana I	1
746	Ugudasury	1
747	Ugudasury N	1
748	Ukdasuri	2
749	UPC Veng	21
750	Upper Pangzawl	1
751	Upper Republic	8
752	Upper Sakawrdai	9
753	Vacha Dil	70
754	Vaihpi	25
755	Vairengte	16
756	Vaisam	1
757	Vaitin	27
758	Vaivakawn	17
759	Vanbawng	19
760	Vanchengpui	10
761	Vanchengte	4
762	Vangchhia	1
763	Vangtlang	12
764	Vanhne	7
765	Vankal	12
766	Vantlang	2
767	Vanzau	3
768	Vaphai	8
769	Vartek	5
770	Vartekkai	1
771	Vaseikai	3
772	Vaseitlang -I	1
773	Vathuampui	2
774	Vawmbuk	18
775	Vawngawnzo	3
776	Vengchhak	97
777	Vengchhak, Thenzawl	40
778	Vengchung	10
779	Venghlui	16
780	Venghlun K	3
781	Venghlun M	4
782	Venghlun S	97
783	Venghnuai	21
784	Venglai	18
785	Venglai S	91
786	Vengpui	27
787	Vengthar, Mamit	22
788	Vengthar, Thenzawl	111
789	Vengthlang, Thenzawl	121
790	Vety Farm	2
791	W.Bungtlang	4
792	W.Rotlang	2
793	W.Serzawl	12
794	West Bunghmun	13
795	West Lungdar	13
796	West Phaileng	180
797	West Phulpui	2
798	Zaingen	6
799	Zalen Veng	2
800	Zamuang	9
801	Zanlawn	26
802	Zarkawt	14
803	Zawlnuam	59
804	Zawlnuam Thuampui	2
805	Zawlnuam Vengpui	2
806	Zawlpui	7
807	Zawlsei	28
808	Zawngin	62
809	Zawngling	14
810	Zehtet	1
811	Zemabawk	634
812	Zemabawk North	34
813	Zero	2
814	Zeropoint	3
815	Zion Veng	1
816	Zobawk	18
817	Zobawk North	3
818	Zobawk South	2
819	Zochachhuah	2
820	Zodin	6
821	Zohmun	68
822	Zohnuai	3
823	Zokhawthar	3
824	Zokhawthiang	8
825	Zonuam	25
826	Zopui	1
827	Zote	4
828	Zote Veng	11
829	Zote.S	51
830	Zotlang	11
831	Zotlang East	1
832	Zotui	13
833	Zotuithiang	11
834	Zotuitlang	5
835	Zuangtui	126
836	Zuchhip	15
